# Supplementary material for: Departures from the Energy-Biodiversity Relationship in South African Passerines: Are the Legacies of Past Climates Mediated by Behavioral Constraints on Dispersal?
Source: PLoS One. 2015 Jul 24;10(7):e0133992. doi: 10.1371/journal.pone.0133992 (PMC4514734; doi:10.1371/journal.pone.0133992)
Supplement: S1 Table — (XLSX) [file pone.0133992.s003.xlsx]

## Sheet: RawEstimateValues
latitude	longitude	SR_corrected	SR_obs	NRI1	NRI2	SpeciesDebt
-22	29	127.879	125	1.11283	1.15391	-1.19975
-22	29.25	135.162	132	0.669653	0.657099	-1.45912
-22	29.5	98.258	88	0.827303	0.588708	-0.130666
-22	29.75	59.979	27	-0.963733	-1.31465	1.24287
-22	30	78.973	0	0.526956	0.479519	0.602553
-22.25	28.75	93.725	87	0.373699	-0.101482	0.0329927
-22.25	29	83.676	73	1.46829	1.45755	0.349879
-22.25	29.25	70.433	56	0.710236	0.597974	0.834346
-22.25	29.5	64.726	0	0.824234	0.664849	1.06545
-22.25	29.75	77.151	62	0.0273685	-0.395088	0.625185
-22.25	30	80.979	49	-0.283744	-1.03686	0.516798
-22.25	30.25	105.164	85	0.816117	0.293288	-0.273127
-22.25	30.5	101.785	70	0.826404	-0.214515	-0.132793
-22.25	30.75	103.936	73	0.70622	-0.239922	-0.149288
-22.25	31	161.164	154	1.32357	-0.0647806	-2.15643
-22.25	31.25	141.225	126	1.56739	0.939571	-1.43861
-22.5	28	79.508	64	0.696449	0.404056	0.579207
-22.5	28.25	93.065	85	1.44649	1.54397	0.0783236
-22.5	28.5	88.646	76	0.698369	0.582064	0.239012
-22.5	28.75	109.185	102	0.312231	-0.0393347	-0.485922
-22.5	29	73.585	59	1.18064	0.738583	0.782037
-22.5	29.25	62.863	0	0.429991	-0.203519	1.17342
-22.5	29.5	85.294	53	0.000262739	-0.387743	0.385872
-22.5	29.75	83.139	58	1.77879	1.89952	0.479382
-22.5	30	109.823	92	0.495603	0.255344	-0.367464
-22.5	30.25	117.455	81	1.38551	1.16887	-0.541467
-22.5	30.5	106.438	79	1.80866	1.56392	-0.0528861
-22.5	30.75	134.818	119	2.22933	1.5957	-1.08746
-22.5	31	138.636	126	1.70573	1.19617	-1.35567
-22.5	31.25	104.504	64	1.8669	1.38631	-0.10562
-22.75	28	99.775	87	0.330325	-0.0536059	-0.159193
-22.75	27.75	75.769	49	1.78775	1.97571	0.718461
-22.75	28.25	64.633	37	0.514488	0.101529	1.15455
-22.75	28.5	63.406	38	1.66047	1.36864	1.16908
-22.75	28.75	72.355	58	1.78491	1.2304	0.790215
-22.75	29	95.987	89	1.79885	1.5615	0.0244348
-22.75	29.25	114.583	99	1.29805	0.986445	-0.584126
-22.75	29.5	111.65	98	1.11746	1.34192	-0.399725
-22.75	29.75	116.125	106	1.42836	1.07302	-0.439394
-22.75	30	110.098	64	-0.854643	-1.39804	-0.0147694
-22.75	30.25	125.299	73	0.780052	0.412505	-0.400257
-22.75	30.5	97.998	55	0.800823	0.510902	0.350938
-22.75	30.75	107.792	80	1.6554	1.03355	-0.202187
-22.75	31	120.54	104	1.40136	0.945278	-0.73657
-22.75	31.25	116.586	91	0.856422	0.125988	-0.612615
-23	27.5	82.292	47	0.953823	1.54181	0.41945
-23	27.75	86.22	65	0.864361	1.27078	0.264775
-23	28	82.38	72	0.890595	0.828051	0.451889
-23	28.25	73.257	53	-0.700672	-1.10169	0.856458
-23	28.5	85.336	76	1.18243	0.884343	0.425381
-23	28.75	79.518	56	1.3637	0.810402	0.701025
-23	29	91.651	80	1.82104	1.53462	0.270738
-23	29.25	113.93	104	1.1132	0.80114	-0.459059
-23	29.5	123.485	109	1.6267	2.14827	-0.773098
-23	29.75	136.193	124	-0.134413	-0.299153	-0.985596
-23	30	132.896	126	0.904761	0.770718	-0.688754
-23	30.25	117.189	88	0.195118	-0.409636	-0.315297
-23	30.5	82.674	35	0.922084	0.617772	0.760376
-23	30.75	95.968	49	1.19189	0.625145	0.175576
-23	31	119.824	92	0.906905	0.880888	-0.709148
-23	31.25	134.696	127	0.266585	-0.410766	-1.28618
-23	31.5	101.565	49	1.24023	1.7743	-0.00911287
-23.25	27.25	78.816	55	-0.288686	-0.458013	0.591392
-23.25	27.5	127.554	121	0.0430666	0.264742	-1.19156
-23.25	27.75	84.081	62	0.222526	0.346795	0.349908
-23.25	28	83.94	61	0.748123	0.922273	0.3792
-23.25	28.25	95.157	82	1.08558	1.18078	0.0924868
-23.25	28.5	82.355	66	0.516682	0.336001	0.540928
-23.25	28.75	70.393	29	-0.685394	-1.47438	1.00037
-23.25	29	74.869	49	-0.244881	-0.666685	0.773185
-23.25	29.25	90.578	74	-0.03464	-0.55815	0.362973
-23.25	29.5	76.716	57	0.12217	0.470175	0.962745
-23.25	29.75	132.021	105	-0.532574	-0.946861	-0.781162
-23.25	30	93.619	52	0.0291888	0.0621524	0.602591
-23.25	30.25	85.451	0	0.533913	0.038771	0.67217
-23.25	30.5	87.013	51	1.73723	1.42356	0.54708
-23.25	30.75	94.947	0	0.821465	0.28072	0.20565
-23.25	31	94.074	52	0.1342	-0.242111	0.19645
-23.25	31.25	108.85	71	0.185397	-0.115758	-0.374908
-23.25	31.5	100.046	53	0.929027	1.24187	0.00460924
-23.5	26.75	88.245	0	-0.372834	-0.422284	0.368963
-23.5	27	102.165	93	0.125962	0.171914	-0.207508
-23.5	27.25	84.203	58	-0.0675084	-0.0544958	0.456482
-23.5	27.5	114.168	102	-0.115865	0.128055	-0.62266
-23.5	27.75	100.363	91	0.953272	1.59989	-0.099066
-23.5	28	116.604	106	0.653551	1.30924	-0.65178
-23.5	28.25	92.169	84	0.825654	0.987354	0.280289
-23.5	28.5	83.478	61	1.51707	1.61161	0.538949
-23.5	28.75	60.066	16	-1.04687	-1.22293	1.28685
-23.5	29	74.462	36	-0.656996	-0.295072	0.783474
-23.5	29.25	108.422	102	-0.171874	0.397352	-0.311332
-23.5	29.5	99.436	86	-0.442971	-0.146132	0.182676
-23.5	29.75	131.903	98	-0.416511	-0.493365	-0.781701
-23.5	30	123.57	89	-0.333059	-0.420651	-0.428696
-23.5	30.25	113.959	79	1.03631	0.663202	-0.242944
-23.5	30.5	117.789	107	1.14599	1.08389	-0.554461
-23.5	30.75	105.414	88	1.08734	1.3855	-0.191232
-23.5	31	99.442	57	0.311218	0.438508	0.0116418
-23.5	31.25	133.183	117	-0.238834	0.577541	-1.17695
-23.5	31.5	109.926	72	0.346813	1.39024	-0.408734
-23.75	27.5	110.081	103	0.694102	1.5621	-0.240638
-23.75	27.75	95.446	85	1.57093	2.42649	0.331627
-23.75	26.75	83.295	0	-0.210918	-0.623966	0.551051
-23.75	27	87.987	73	-0.417095	-0.531473	0.419451
-23.75	27.25	87.513	56	0.566182	0.576603	0.476542
-23.75	28	99.381	78	1.44793	2.08835	0.187562
-23.75	28.25	91.283	69	0.622346	1.01127	0.417294
-23.75	28.5	77.882	46	0.715381	1.0347	0.833715
-23.75	28.75	86.377	66	-0.475945	-0.123713	0.428938
-23.75	29	112.33	91	-0.748581	-0.101722	-0.482226
-23.75	29.25	150.579	149	-1.02148	-0.959574	-1.79607
-23.75	29.5	126.215	119	0.0294714	0.353433	-0.818008
-23.75	29.75	174.479	160	-0.327476	-0.37495	-2.72076
-23.75	30	154.657	136	-0.209321	-1.15056	-1.59
-23.75	30.25	127.783	117	0.166859	-0.411605	-0.69476
-23.75	30.5	105.963	94	1.72352	1.14421	-0.0680093
-23.75	30.75	94.572	78	1.34544	2.02607	0.282406
-23.75	31	136.301	129	0.228081	0.737774	-1.28803
-23.75	31.25	126.599	104	0.080243	0.46796	-0.956678
-23.75	31.5	140.68	131	-0.0180405	1.19916	-1.43958
-23.75	31.75	116.205	84	0.612518	1.45133	-0.492884
-24	30	146.956	120	0.155048	-0.301975	-1.47562
-24	26.75	76.021	42	-0.364695	-0.852429	0.847942
-24	27	76.27	52	-0.143097	-0.282245	0.868684
-24	27.25	86.699	66	-0.367039	0.0320837	0.525825
-24	27.5	102.84	88	0.736943	1.46754	0.0415784
-24	27.75	108.401	98	1.01428	1.95914	-0.111948
-24	28	100.892	93	1.17884	1.90593	0.103927
-24	28.25	120.488	111	0.523449	1.63464	-0.556393
-24	28.5	109.564	99	-0.094334	0.635102	-0.207905
-24	28.75	116.614	101	-0.806995	-0.265297	-0.56695
-24	29	126.222	116	-0.841015	0.103794	-0.900634
-24	29.25	122.781	112	-0.3271	0.112549	-0.723314
-24	29.5	104.684	79	1.61166	1.98713	-0.138258
-24	29.75	118.856	80	0.257208	0.716639	-0.632876
-24	30.25	132.709	120	2.24486	2.51904	-0.919173
-24	30.5	118.783	105	0.632039	-0.132163	-0.483755
-24	30.75	118.578	104	1.19811	1.94849	-0.555396
-24	31	135.835	124	0.150987	0.33761	-1.25384
-24	31.25	126.208	99	-0.0597429	0.236652	-0.89683
-24	31.5	137.252	121	0.647219	1.68648	-1.30346
-24	31.75	121.984	87	0.0415615	0.873553	-0.715224
-24.25	26.5	80.987	45	-1.08047	-1.21397	0.690574
-24.25	26.75	93.016	73	-0.090543	-0.380747	0.236616
-24.25	27	97.167	80	0.405457	0.843161	0.131771
-24.25	27.25	97.156	82	1.05024	1.83622	0.240637
-24.25	27.5	131.943	116	0.35797	1.5832	-1.06024
-24.25	27.75	107.927	96	0.413896	1.71956	-0.13705
-24.25	28	112.226	103	0.144172	1.19561	-0.268993
-24.25	28.25	105.603	97	-0.118546	0.872919	-0.14345
-24.25	28.5	126.694	119	-0.667198	0.91131	-0.865472
-24.25	28.75	126.309	117	-0.498879	0.896406	-0.86114
-24.25	29	92.872	77	0.342334	1.31901	0.277104
-24.25	29.25	83.512	67	1.15852	1.51581	0.631378
-24.25	29.5	76.726	44	-0.397909	-0.228523	0.86257
-24.25	29.75	78.781	48	-1.26437	-1.1122	0.808771
-24.25	30	102.335	72	-1.2688	-1.72689	0.0759441
-24.25	30.25	94.913	52	0.866274	0.731771	0.457295
-24.25	30.5	114.907	101	0.590876	0.35729	-0.36481
-24.25	30.75	140.901	135	0.769321	0.664123	-1.30057
-24.25	31	120.049	107	0.861796	0.643426	-0.616349
-24.25	31.25	130.602	116	0.824853	1.52455	-1.00649
-24.25	31.5	121.707	100	0.0439598	0.190123	-0.70302
-24.25	31.75	131.538	122	0.232982	0.839372	-1.06735
-24.25	32	103.928	0	0.258862	0.680192	0.00300998
-24.5	25.75	80.474	0	-0.915164	-0.980787	0.672302
-24.5	26	101.107	92	-0.0877709	0.0287061	-0.0598693
-24.5	26.25	119.772	111	0.349362	0.722646	-0.697008
-24.5	26.5	91.703	75	0.577071	0.742458	0.283241
-24.5	26.75	98.555	81	1.28665	1.51235	0.083803
-24.5	27	88.306	71	0.567202	0.982286	0.525767
-24.5	27.25	128.661	116	0.0517743	0.542222	-0.859738
-24.5	27.5	112.794	97	0.443035	1.19959	-0.268249
-24.5	27.75	125.497	118	-0.481203	0.156015	-0.731165
-24.5	28	130.798	128	-0.0116163	0.788161	-0.915344
-24.5	28.25	126.546	123	-0.336827	0.76029	-0.774411
-24.5	28.5	143.84	138	-1.49915	-0.672837	-1.39867
-24.5	28.75	105.816	93	0.170235	1.19972	-0.198332
-24.5	29	91.532	76	0.203631	1.19506	0.28234
-24.5	29.25	73.094	44	-0.118488	0.388282	1.00498
-24.5	29.5	88.722	60	1.18751	1.58403	0.429575
-24.5	29.75	90.408	67	-0.801649	-0.338918	0.441815
-24.5	30	120.549	103	-0.527425	-0.175612	-0.554443
-24.5	30.25	114.312	95	-0.00819532	-0.0327089	-0.276795
-24.5	30.5	119.175	90	-0.0662206	-0.218314	-0.685147
-24.5	30.75	163.808	154	0.296196	0.120527	-2.33085
-24.5	31	120.414	107	1.15989	0.922142	-0.472118
-24.5	31.25	102.388	86	1.16284	1.19536	0.103241
-24.5	31.5	126.203	105	0.0153802	0.252293	-0.751989
-24.5	31.75	118.973	92	0.32152	0.852803	-0.536207
-24.5	32	104.901	0	0.218987	0.811906	0.0151574
-24.75	20	62.471	42	0.409907	1.31509	0.69916
-24.75	20.25	62.257	28	0.375798	0.875247	0.703962
-24.75	25.75	76.819	49	-0.111932	-0.0655315	0.825427
-24.75	26	102.467	93	0.171213	0.324785	-0.092221
-24.75	26.25	113.351	105	-0.0747753	-0.186493	-0.483244
-24.75	26.5	96.138	79	0.208769	0.287006	0.220762
-24.75	26.75	90.513	73	-0.398117	-0.130697	0.460145
-24.75	27	126.701	110	-0.304716	0.243173	-0.817858
-24.75	27.25	119.716	102	-0.63638	-0.14613	-0.618002
-24.75	27.5	101.183	87	0.487845	1.07716	0.12452
-24.75	27.75	124.799	118	0.374988	0.972575	-0.735097
-24.75	28	136.885	127	-0.799857	-0.755235	-1.16723
-24.75	28.25	139.631	131	-1.05225	-1.00816	-1.26977
-24.75	28.5	111.794	100	-0.187306	0.604596	-0.360714
-24.75	28.75	92.895	76	-0.160625	0.620439	0.273397
-24.75	29	110.931	103	0.684139	1.84493	-0.297346
-24.75	29.25	111.51	98	0.176438	0.667094	-0.293234
-24.75	29.5	69.666	0	-0.451666	-0.418473	1.17322
-24.75	29.75	120.02	94	-0.467998	0.284251	-0.618269
-24.75	30	143.849	130	-0.799774	0.151015	-1.48204
-24.75	30.25	128.275	111	0.162633	0.63272	-1.00875
-24.75	30.5	154.96	138	0.473579	0.861091	-2.70718
-24.75	30.75	147.172	133	0.236965	-0.111834	-1.77531
-24.75	31	114.171	94	0.820133	0.731135	-0.112464
-24.75	31.25	124.639	115	0.865907	1.04437	-0.634518
-24.75	31.5	141.276	134	0.679139	1.81657	-1.2066
-24.75	31.75	130.832	114	-0.437464	-0.285657	-0.8676
-24.75	32	106.078	28	0.0602303	0.723613	0.0187068
-25	19.75	70.306	0	-0.638891	-0.303731	0.425332
-25	20	69.923	48	0.45595	1.43841	0.443289
-25	20.25	65.382	45	0.203075	0.694067	0.596764
-25	25.5	87.159	0	-1.00656	-0.642641	0.449582
-25	25.75	82.665	66	0.734384	1.0389	0.628924
-25	26	89.249	79	0.986005	1.3248	0.430667
-25	26.25	91.388	75	0.36369	0.488562	0.270047
-25	26.5	84.874	66	0.717254	0.712376	0.548164
-25	26.75	110.947	99	-0.534988	-0.217359	-0.330731
-25	27	145.825	133	-0.3943	0.409272	-1.50179
-25	27.25	120.785	109	0.100041	0.811765	-0.567535
-25	27.5	136.057	124	0.0337542	0.821874	-1.12489
-25	27.75	142.253	136	-0.401262	0.483661	-1.39965
-25	28	143.126	138	-0.362255	0.238431	-1.39683
-25	28.25	136.113	132	-0.490787	-0.114213	-1.23183
-25	28.5	140.01	128	-0.552479	-0.152564	-1.28091
-25	28.75	139.11	133	-0.889813	-0.585565	-1.3048
-25	29	102.65	85	-0.427265	0.330115	-0.0138679
-25	29.25	115.727	101	-0.141305	0.755495	-0.359465
-25	29.5	91.885	80	0.669299	1.10874	0.286743
-25	29.75	108.131	93	1.27054	1.87525	-0.315345
-25	30	125.646	106	-0.243598	0.39015	-1.24014
-25	30.25	128.538	121	0.129555	0.814671	-1.60697
-25	30.5	142.171	120	-0.705811	-0.918977	-2.10848
-25	30.75	150.004	133	0.280697	0.514649	-1.91858
-25	31	157.936	148	-0.344787	-0.756812	-1.63397
-25	31.25	137.909	125	0.242849	0.459921	-1.05908
-25	31.5	124.306	107	0.511264	0.568176	-0.590171
-25	31.75	139.366	129	-0.0612525	0.48504	-1.16345
-25	32	95.893	25	0.365236	0.92711	0.40878
-25.25	19.75	70.303	0	-0.643058	-0.235129	0.421058
-25.25	20	55.078	17	0.098302	0.647471	0.969474
-25.25	20.25	56.912	26	-0.142816	0.398439	0.877327
-25.25	20.5	70.126	59	-0.078741	0.269399	0.420052
-25.25	22.75	57.735	29	-0.117162	0.980592	1.13622
-25.25	23	51.934	19	-0.167979	0.229903	1.33182
-25.25	23.25	61.899	38	0.29354	0.373822	1.01283
-25.25	23.5	63.507	34	-0.565224	-0.381287	0.959901
-25.25	23.75	78.854	0	-0.784585	-0.684461	0.436558
-25.25	25.5	73.163	37	-1.2348	-1.19211	0.923838
-25.25	25.75	78.852	59	0.195009	0.429414	0.788797
-25.25	26	124.039	114	0.0588526	0.444955	-0.738704
-25.25	26.25	114.959	100	0.27072	0.901754	-0.414977
-25.25	26.5	114.608	95	-0.0921988	0.022687	-0.427357
-25.25	26.75	115.68	101	-0.303137	0.297562	-0.433835
-25.25	27	150.46	141	-0.8502	-0.164633	-1.67673
-25.25	27.25	146.696	143	-0.969034	-0.532809	-1.54212
-25.25	27.5	140.268	135	-0.214082	0.613473	-1.29474
-25.25	27.75	130.928	118	-0.128673	0.91117	-0.998249
-25.25	28	126.345	119	-1.36543	-0.942347	-0.836965
-25.25	28.25	144.388	138	-0.0248531	1.34217	-1.41922
-25.25	28.5	140.378	132	0.28971	1.94344	-1.26544
-25.25	28.75	130.12	124	0.376811	1.7784	-0.936875
-25.25	29	133.51	128	-0.273933	0.999829	-1.02779
-25.25	29.25	129.409	117	-0.772786	0.281193	-0.825788
-25.25	29.5	122.632	113	0.288679	1.22357	-0.803277
-25.25	29.75	127.919	120	-0.543524	-0.206411	-1.58758
-25.25	30	139.394	125	-0.645593	0.0685065	-2.08303
-25.25	30.25	142.856	137	-0.0984697	0.424693	-2.08594
-25.25	30.5	147.263	134	-0.515745	-0.667329	-1.63702
-25.25	30.75	155.813	150	0.107709	0.390613	-1.6825
-25.25	31	139.915	130	0.0261544	-0.0829905	-0.982179
-25.25	31.25	144.466	131	1.03822	0.842479	-1.23585
-25.25	31.5	140.5	129	0.605447	0.209664	-1.11379
-25.25	31.75	138.7	134	0.250501	0.112403	-1.05442
-25.25	32	104.985	30	0.881063	1.39222	0.102691
-25.5	19.75	71.244	0	-0.472092	0.402151	0.392671
-25.5	20	71.747	0	-0.506243	0.554083	0.364473
-25.5	20.25	64.217	37	0.22445	1.61879	0.627626
-25.5	20.5	69.872	47	0.086338	0.866508	0.432709
-25.5	22.75	60.236	42	-0.479833	0.505541	1.02193
-25.5	23	64.556	39	-0.697261	-0.361908	0.890446
-25.5	23.25	62.163	26	-0.299561	0.0415889	1.00034
-25.5	23.5	63.882	31	0.12713	0.623607	0.957185
-25.5	23.75	68.082	37	-0.161715	0.355616	0.802594
-25.5	24	71.495	53	-0.58777	0.0483138	0.764249
-25.5	24.25	60.093	23	-0.908285	-0.417077	1.24434
-25.5	24.75	77.814	9	-1.51985	-0.711202	0.624646
-25.5	25	77.206	13	-1.75109	-1.34652	0.665921
-25.5	25.25	80.901	14	-1.6535	-1.24067	0.567806
-25.5	25.5	108.332	101	-1.03815	-1.23764	-0.519886
-25.5	25.75	95.941	76	-0.215243	0.193174	-0.0478883
-25.5	26	102.087	96	0.936237	1.88426	0.0224509
-25.5	26.25	102.554	91	0.51228	1.28067	0.0698758
-25.5	26.5	102.624	93	0.866311	1.80518	0.0821554
-25.5	26.75	105.911	95	0.134142	0.870157	-0.0125096
-25.5	27	146.285	139	-0.291779	0.776807	-1.48735
-25.5	27.25	132.649	119	-0.632082	-0.148603	-1.07846
-25.5	27.5	122.575	111	-0.560234	0.202598	-0.669879
-25.5	27.75	134.652	126	-0.686168	0.054267	-1.0487
-25.5	28	135.438	132	-1.184	-0.970746	-1.07493
-25.5	28.25	152.528	149	-1.12608	-0.522082	-1.67823
-25.5	28.5	138.844	133	-0.356497	0.792125	-1.5066
-25.5	28.75	141.373	141	0.217734	1.70386	-1.7345
-25.5	29	133.011	128	-0.564476	0.811693	-1.31368
-25.5	29.25	124.583	116	-0.524499	0.984321	-1.37282
-25.5	29.5	104.273	95	-1.80184	-0.920128	-0.544653
-25.5	29.75	95.465	86	-1.5468	-1.68412	-0.116143
-25.5	30	112.303	101	-2.10268	-1.68972	-0.792249
-25.5	30.25	133.948	123	-0.66858	-0.132407	-1.72512
-25.5	30.5	142.512	123	-0.267115	-0.0447003	-1.85429
-25.5	30.75	162.973	153	-0.332501	-0.305761	-1.80833
-25.5	31	145.201	137	0.478698	0.293539	-1.11626
-25.5	31.25	149.968	136	1.36386	1.33554	-1.51659
-25.5	31.5	143.481	128	1.38012	1.42093	-1.18739
-25.5	31.75	128.582	115	1.11212	1.06754	-0.683056
-25.5	32	96.863	0	0.358338	-0.0554179	0.442173
-25.75	25.75	105.184	93	0.400789	0.705985	-0.624739
-25.75	19.75	69.801	0	-0.433308	0.569455	0.451322
-25.75	20	67.215	56	-0.0432325	1.26183	0.52212
-25.75	20.25	65.474	41	0.227068	1.75416	0.577691
-25.75	20.5	64.485	33	0.396633	1.56178	0.607692
-25.75	20.75	60.912	17	0.16982	1.06848	0.740979
-25.75	22.5	59.196	16	-0.523281	0.306938	1.02598
-25.75	22.75	62.558	52	-0.775499	0.210565	0.928109
-25.75	23	64.483	34	-0.361811	0.43424	0.909327
-25.75	23.25	76.471	0	-0.667821	-0.0344899	0.507448
-25.75	23.5	60.545	26	0.185777	0.707047	1.10623
-25.75	23.75	58.582	13	-0.470686	-0.137867	1.21438
-25.75	24	63.635	28	0.158944	0.704415	1.01842
-25.75	24.25	74.397	42	-0.169711	0.486283	0.66692
-25.75	24.5	77.482	58	-0.840229	-0.257471	0.589054
-25.75	24.75	78.527	55	-0.332416	0.276929	0.620978
-25.75	25	84.608	70	-0.288458	0.0139289	0.433477
-25.75	25.25	96.325	85	-0.401969	0.253199	-0.0548421
-25.75	25.5	108.914	97	-0.994903	-1.14285	-0.773208
-25.75	26	97.705	86	0.74717	1.24185	-0.186398
-25.75	26.25	102.237	99	0.638321	1.11576	-0.325693
-25.75	26.5	81.995	68	-0.376384	0.104823	0.479146
-25.75	26.75	101.714	88	-1.14208	-0.881444	-0.212303
-25.75	27	125.794	115	-0.379751	0.444872	-0.981674
-25.75	27.25	136.049	133	-0.183603	0.264763	-1.12227
-25.75	27.5	135.297	130	0.241664	1.17558	-1.08509
-25.75	27.75	139.945	136	-1.28342	-1.07443	-1.75199
-25.75	28	135.01	135	-0.146318	0.639814	-1.76659
-25.75	28.25	146.789	143	-1.06903	-0.174569	-1.91676
-25.75	28.5	111.344	113	-1.188	-0.284516	-0.714455
-25.75	28.75	123.334	120	0.23704	1.71259	-1.32886
-25.75	29	80.228	80	-2.03054	-1.68326	0.568599
-25.75	29.25	115.886	115	-0.864109	0.216826	-1.04643
-25.75	29.5	86.642	83	-2.49638	-2.38453	0.267362
-25.75	29.75	90.44	81	-1.6721	-0.880697	0.0829166
-25.75	30	103.307	106	-1.08502	-0.492399	-0.423351
-25.75	30.25	126.676	113	0.378904	1.28201	-1.46825
-25.75	30.5	143.52	115	-0.977275	-1.26708	-1.83
-25.75	30.75	150.908	129	-0.166573	-0.205162	-1.9796
-25.75	31	161.696	139	0.847685	1.10737	-2.66276
-25.75	31.25	135.338	89	0.579607	0.235372	-0.778852
-25.75	31.5	122.87	97	0.239855	-0.062352	-0.434834
-25.75	31.75	121.281	91	-0.120998	-0.857594	-0.357701
-25.75	32	108.134	0	1.26682	0.686104	0
-26	25.25	96.615	85	-0.504479	0.23159	-0.23458
-26	26.5	68.567	49	-2.14989	-2.52436	1.11863
-26	26.75	69.626	60	-1.14917	-1.08683	1.054
-26	27	100.565	95	-0.947036	-0.667395	-0.328449
-26	19.75	69.125	0	-0.639543	0.0790091	0.468499
-26	20	69.5	0	-0.605089	0.319244	0.42673
-26	20.25	65.811	44	0.184115	1.70734	0.571484
-26	20.5	73.127	51	0.118152	1.55747	0.306157
-26	20.75	62.151	32	0.330678	1.43374	0.690689
-26	22.25	56.083	3	-0.265043	0.511637	1.08383
-26	22.5	57.08	30	-0.0338218	0.937368	1.04915
-26	22.75	55.7	24	-0.372363	0.531899	1.17209
-26	23	74.704	14	-0.446857	0.324566	0.489993
-26	23.25	66.246	0	-0.332837	0.190674	0.818525
-26	23.5	58.251	13	-0.364409	0.0981162	1.15794
-26	23.75	61.997	19	-0.694404	-0.154663	1.07008
-26	24	67.799	0	-0.40959	0.107927	0.919023
-26	24.25	72.42	50	-0.302659	0.339595	0.760617
-26	24.5	74.767	58	-0.411354	-0.00630581	0.736087
-26	24.75	93.619	81	-0.0281934	0.886515	0.0730777
-26	25	92.746	80	-0.443337	0.0611285	0.10085
-26	25.5	78.461	61	-2.3646	-2.98003	0.44054
-26	25.75	79.078	58	-2.42701	-3.1363	0.378369
-26	26	87.666	81	-1.52724	-2.33863	0.118618
-26	26.25	74.102	64	-2.04387	-2.59487	0.750435
-26	27.25	112.107	111	-0.179031	0.278063	-0.738047
-26	27.5	123.868	119	-0.76512	-0.191418	-1.33925
-26	27.75	122.972	125	-0.374928	0.571834	-1.31909
-26	28	115.198	117	0.164094	1.21956	-1.04454
-26	28.25	86.224	91	-1.56929	-1.28261	0.316623
-26	28.5	85.158	89	-2.85275	-2.81253	0.378797
-26	28.75	78.551	80	-3.09394	-3.57903	0.613035
-26	29	68.19	67	-3.84684	-4.58536	1.07248
-26	29.25	69.225	65	-2.96518	-2.87756	1.0923
-26	29.5	57.065	41	-2.9647	-2.56881	1.658
-26	29.75	62.764	44	-3.23713	-2.77253	1.41353
-26	30	73.131	59	-2.34439	-2.54106	1.01347
-26	30.25	100.922	79	-1.83112	-1.30171	-0.215538
-26	30.5	121.344	76	-0.721937	-0.136753	-1.18479
-26	30.75	136.906	103	-0.939881	-1.04739	-1.66238
-26	31	148.516	114	-0.209097	0.0356082	-2.04588
-26	31.25	126.224	41	0.365889	0.565281	-0.562318
-26	31.5	108.372	79	0.0142544	-0.0132878	0.106026
-26	31.75	108.192	92	1.35957	1.08471	0.149248
-26	32	109.882	71	1.8365	1.51572	0.0537386
-26.25	19.75	68.662	0	-0.723412	0.087598	0.467287
-26.25	20	54.947	11	-0.396338	0.373331	0.961868
-26.25	20.25	56.502	15	-0.10888	0.85162	0.889618
-26.25	20.5	74.145	64	-0.0147678	1.35638	0.252877
-26.25	20.75	60.681	10	-0.218775	0.44013	0.749185
-26.25	22	56.443	11	-0.335456	0.686981	1.00855
-26.25	22.25	59.557	32	0.0576286	1.34891	0.9282
-26.25	22.5	60.61	32	-0.116085	0.858559	0.932184
-26.25	22.75	65.133	0	-0.230817	0.591937	0.804565
-26.25	23	63.487	0	-0.420915	0.171742	0.884464
-26.25	23.25	66.423	0	-0.235199	0.280674	0.839
-26.25	23.5	67.417	0	-0.321654	0.227203	0.787847
-26.25	23.75	65.673	19	-0.706217	-0.00621371	0.925622
-26.25	24	64.603	25	-0.582521	0.295719	1.0394
-26.25	24.25	68.872	42	-0.197354	0.73624	0.875628
-26.25	24.5	70.694	53	-0.0462241	0.609869	0.826492
-26.25	24.75	84.712	73	-0.999168	-0.640562	0.318053
-26.25	25	91.367	74	-0.552414	0.0682194	0.0707054
-26.25	25.25	92.629	71	-2.26052	-2.08982	-0.171911
-26.25	25.5	82.581	70	-2.03117	-1.82787	0.16407
-26.25	25.75	72.847	61	-2.4001	-1.37078	0.602513
-26.25	26	76.188	59	-1.68549	-1.1548	0.485933
-26.25	26.25	75.728	68	-2.02355	-1.74838	0.640193
-26.25	26.5	78.452	65	-1.61492	-1.27884	0.63305
-26.25	26.75	80.746	66	-2.22978	-1.96507	0.535543
-26.25	27	99.829	94	-2.32212	-2.12628	-0.231866
-26.25	27.25	122.502	118	-2.45856	-2.57814	-1.08735
-26.25	27.5	102.849	96	-1.95122	-1.58962	-0.361416
-26.25	27.75	105.915	107	-0.795995	-0.189075	-0.386411
-26.25	28	128.777	129	-0.872731	-0.0948846	-1.39586
-26.25	28.25	99.834	102	-2.21621	-2.14927	-0.243214
-26.25	28.5	98.05	99	-3.30619	-3.80412	-0.139253
-26.25	28.75	67.132	65	-2.45945	-1.55032	1.31115
-26.25	29	63.78	59	-3.02967	-1.83551	1.41187
-26.25	29.25	53.02	41	-2.89759	-1.43167	1.89625
-26.25	29.5	58.67	46	-2.51911	-0.669442	1.64338
-26.25	29.75	74.857	65	-3.29572	-2.18525	0.910601
-26.25	30	73.133	66	-1.8817	-1.17516	0.995621
-26.25	30.25	83.854	70	-1.76267	-1.36262	0.516458
-26.25	30.5	107.121	63	-0.435042	-0.181579	-0.519938
-26.25	30.75	122.643	81	-0.881971	-0.742137	-1.33746
-26.25	31	143.61	107	-0.286474	-0.269709	-1.83195
-26.25	31.25	117.617	81	-0.119424	0.0975856	-0.177895
-26.25	31.5	130.371	120	-0.45733	-0.678837	-0.737601
-26.25	31.75	115.619	97	1.57563	1.3592	-0.17156
-26.25	32	102.591	36	1.25548	0.413553	0.32749
-26.5	19.75	68.798	0	-0.539647	0.688371	0.992775
-26.5	20	55.812	16	-0.545548	0.293523	1.45867
-26.5	20.25	60.862	0	-0.00994314	1.239	0.726708
-26.5	20.5	55.158	11	0.123332	1.23797	0.935075
-26.5	21.75	52.568	16	-0.57676	0.141485	1.12699
-26.5	22	59.579	32	-0.0613765	1.09994	0.857729
-26.5	22.25	65.636	44	-0.330596	0.828157	0.709723
-26.5	22.5	56.282	14	-0.251293	0.534405	1.12547
-26.5	22.75	56.155	18	-0.243979	0.45543	1.16274
-26.5	23	59.535	21	-0.142474	0.313411	1.07992
-26.5	23.25	65.569	0	-0.372399	0.00829222	0.853787
-26.5	23.5	69.938	0	-0.313805	0.121271	0.737028
-26.5	23.75	68.204	26	-1.1638	-0.465272	0.839024
-26.5	24	77.862	45	-1.56137	-0.440145	0.554316
-26.5	24.25	73.996	31	-1.13212	-0.0248351	0.701608
-26.5	24.5	78.209	40	-0.681825	0.633942	0.55158
-26.5	24.75	81.698	67	-1.46595	-0.275827	0.428033
-26.5	25	82.531	61	-1.49647	0.0229336	0.303973
-26.5	25.25	80.003	66	-2.1485	-1.36013	0.291997
-26.5	25.5	90.553	90	-1.40086	-0.0994422	-0.198547
-26.5	25.75	75.706	60	-2.43175	-1.48635	0.511318
-26.5	26	69.986	51	-1.91746	-1.26318	0.825002
-26.5	26.25	105.701	95	-0.808897	0.402868	-0.707631
-26.5	26.5	112.875	104	-2.13885	-1.66195	-0.823356
-26.5	26.75	105.34	94	-1.78119	-1.3549	-0.461572
-26.5	27	116.25	111	-2.09814	-2.31586	-0.846289
-26.5	27.25	105.68	96	-3.42059	-3.945	-0.494575
-26.5	27.5	112.748	108	-2.28104	-1.72731	-0.879121
-26.5	27.75	97.464	92	-3.10911	-2.59586	-0.165394
-26.5	28	126.809	120	-2.61242	-2.14335	-1.32816
-26.5	28.25	104.306	100	-1.88959	-1.27598	-0.388413
-26.5	28.5	99.672	95	-3.10831	-2.51146	-0.136928
-26.5	28.75	102.306	98	-1.93359	0.0408438	-0.333225
-26.5	29	62.836	59	-3.71181	-2.52931	1.51422
-26.5	29.25	61.189	59	-2.13192	-0.0661998	1.56748
-26.5	29.5	62.631	46	-2.8455	-0.96893	1.47201
-26.5	29.75	69.946	61	-2.49694	-1.23099	1.12341
-26.5	30	81.373	73	-1.94143	-1.54535	0.618111
-26.5	30.25	94.229	72	-0.644938	0.0773309	0.102274
-26.5	30.5	110.919	79	-0.852066	-0.67661	-0.66674
-26.5	30.75	126.745	62	-0.0585602	0.555871	-1.40342
-26.5	31	135.239	105	-0.49484	-0.326844	-1.10373
-26.5	31.25	121.153	107	0.793615	1.26219	-0.345608
-26.5	31.5	112.033	90	0.224791	-0.210837	-0.0618469
-26.5	31.75	122.876	115	1.43369	0.544787	-0.423782
-26.5	32	85.597	0	0.776352	-0.119805	1.0056
-26.75	19.75	67.608	0	-0.369248	0.734299	1.53257
-26.75	20	64.342	33	-0.860536	-0.0660761	1.83659
-26.75	20.25	64.224	0	-0.0724453	1.1907	0.653365
-26.75	20.5	65.83	43	0.27386	1.72421	0.544338
-26.75	20.75	63.141	34	0.112762	1.25642	0.632117
-26.75	21	59.463	14	0.645391	1.89295	0.758344
-26.75	21.25	61.19	17	0.252062	1.2942	0.7382
-26.75	21.5	57.498	15	-0.832875	-0.316032	0.889681
-26.75	21.75	67.042	48	-0.0718115	0.702581	0.562991
-26.75	22	72.138	58	-0.0191949	1.27345	0.43114
-26.75	22.25	60.97	33	0.224146	1.52538	0.887913
-26.75	22.5	55.069	22	0.0149942	0.846755	1.15162
-26.75	22.75	62.066	0	0.0417403	1.18734	0.95284
-26.75	23	56.91	22	-0.172508	0.520545	1.22346
-26.75	23.25	66.299	0	-0.331834	0.272958	0.907313
-26.75	23.5	70.126	0	-0.792515	-0.219155	0.758225
-26.75	23.75	66.599	26	-0.754875	-0.0824392	0.893404
-26.75	24	75.806	52	-1.25444	-0.0984094	0.681039
-26.75	24.25	69.313	46	-0.433059	0.93495	0.885534
-26.75	24.5	83.402	69	-1.19811	0.183744	0.394099
-26.75	24.75	84.463	67	-1.43086	0.108677	0.346096
-26.75	25	88.469	62	-2.25174	-1.06012	0.139823
-26.75	25.25	81.422	60	-2.5148	-1.67342	0.235924
-26.75	25.5	77.194	60	-1.27975	-0.203597	0.471732
-26.75	25.75	74.007	59	-2.26803	-1.57534	0.568965
-26.75	26	73.382	55	-3.71588	-3.7586	0.717371
-26.75	26.25	90.805	86	-1.02089	-0.206335	0.0683536
-26.75	26.5	119.003	113	-1.92822	-1.43615	-1.2073
-26.75	26.75	107.452	102	-2.77556	-2.70562	-0.636779
-26.75	27	109.257	101	-2.02555	-1.96194	-0.524131
-26.75	27.25	113.425	110	-1.14153	-0.47332	-0.523416
-26.75	27.5	102.417	98	-1.98196	-1.12201	-0.408584
-26.75	27.75	100.784	99	-2.11109	-0.457517	-0.323732
-26.75	28	98.259	97	-3.21185	-1.96047	-0.244905
-26.75	28.25	77.837	73	-3.27378	-2.44709	0.580102
-26.75	28.5	90.963	86	-2.91636	-2.41229	0.185339
-26.75	28.75	76.39	72	-3.47189	-2.70921	0.805144
-26.75	29	67.062	67	-1.78576	-0.606696	1.20665
-26.75	29.25	74.825	70	-3.2685	-1.69694	0.847843
-26.75	29.5	65.319	50	-2.96187	-1.42576	1.37367
-26.75	29.75	66.656	46	-2.42955	-1.54699	1.35287
-26.75	30	66.421	48	-1.64221	-1.54319	1.39543
-26.75	30.25	92.693	68	-0.597389	-0.282717	0.209718
-26.75	30.5	95.37	58	-0.176042	0.240015	0.130108
-26.75	30.75	123.524	90	-0.686439	0.018317	-1.24898
-26.75	31	124.314	40	-0.182287	0.228529	-1.06752
-26.75	31.25	110.712	68	0.596561	0.870656	-0.0674646
-26.75	31.5	102.649	75	0.500215	-0.150649	0.25641
-26.75	31.75	127.568	116	0.560606	-0.857651	-0.673951
-26.75	32	137.017	119	1.90013	0.969982	-0.900472
-26.75	32.25	148.466	126	0.793824	-0.530468	-1.26749
-26.75	32.5	127.347	82	1.23452	0.657634	-0.872144
-26.75	32.75	129.974	97	1.91692	1.68688	2.20738
-27	26.75	77.212	62	-2.08302	-1.61796	0.491781
-27	32	132.93	103	1.58423	0.309998	-0.777485
-27	19.75	70.017	0	-0.416154	0.597012	0.907545
-27	20	54.786	11	-0.395604	0.511143	1.77877
-27	20.25	62.716	0	-0.214167	0.856285	0.595406
-27	20.5	65.469	22	0.00659714	1.31479	0.530269
-27	20.75	64.65	22	0.156359	1.5022	0.582468
-27	21	66.505	0	-0.0724783	1.20891	0.548272
-27	21.25	71.36	27	-0.107371	1.24429	0.383841
-27	21.5	65.896	26	-0.181436	1.30242	0.616181
-27	21.75	66.995	36	0.132958	1.37516	0.597729
-27	22	65.515	41	0.423292	1.84618	0.657548
-27	22.25	71.702	64	0.114858	1.86323	0.544371
-27	22.5	72.628	60	-0.255911	0.668745	0.573985
-27	22.75	62.052	57	-0.478013	0.826692	0.987585
-27	23	57.38	19	-0.0812694	0.911881	1.18449
-27	23.25	66.763	20	-0.453895	0.605632	0.879405
-27	23.5	70.028	16	-0.964798	0.00364978	0.807066
-27	23.75	72.93	0	-0.589082	0.472555	0.709214
-27	24	72.179	63	0.322264	1.80883	0.834027
-27	24.25	65.587	34	-0.120913	1.37079	1.05363
-27	24.5	73.953	39	-0.927589	0.731992	0.753224
-27	24.75	78.739	44	-1.13382	0.769893	0.604836
-27	25	83.468	50	-1.21365	0.640398	0.452588
-27	25.25	88.165	70	-1.26039	0.565736	0.140869
-27	25.5	76.841	60	-1.82789	-0.498965	0.407013
-27	25.75	81.705	64	-2.0836	-1.30748	0.335294
-27	26	83.542	68	-0.526791	0.772574	0.367543
-27	26.25	85.213	68	-2.13566	-1.54158	0.307026
-27	26.5	85.773	70	-2.23657	-1.2574	0.176933
-27	27	90.514	81	-1.71542	-1.12913	0.130234
-27	27.25	87.012	78	-1.98752	-1.3791	0.257443
-27	27.5	79.097	64	-2.46643	-1.60588	0.519869
-27	27.75	66.17	52	-2.33954	-0.609888	1.11493
-27	28	68.63	59	-2.89657	-1.1187	1.05352
-27	28.25	69.811	49	-3.24881	-1.56531	0.89389
-27	28.5	64.225	51	-3.20899	-1.87163	1.29124
-27	28.75	58.365	45	-2.90534	-1.62731	1.65524
-27	29	61.616	47	-2.99166	-0.986593	1.51485
-27	29.25	63.227	48	-2.77457	-0.645692	1.40111
-27	29.5	62.892	43	-2.06181	-1.53061	1.49166
-27	29.75	65.234	55	-2.2596	-1.64174	1.41821
-27	30	98.303	89	-1.41843	-1.39538	-0.0422113
-27	30.25	110.325	94	-0.409668	0.0723611	-0.682353
-27	30.5	111.534	85	-0.953348	-0.226749	-0.701417
-27	30.75	121.881	87	-1.36749	-0.909037	-1.14145
-27	31	122.97	88	-1.0477	-0.161027	-1.21057
-27	31.25	100.151	39	0.286177	0.763478	0.12438
-27	31.5	91.314	55	0.615182	0.52986	0.699502
-27	31.75	120.663	103	0.57907	-0.759177	-0.367922
-27	32.25	137.758	110	1.72457	0.852895	-1.08146
-27	32.5	121.501	80	0.679692	0.236729	0.197441
-27	32.75	124.479	66	1.63532	1.60937	0.386883
-27.25	19.75	72.041	0	-0.464509	0.512274	0.802823
-27.25	20	59.067	14	-0.565669	0.256197	1.29886
-27.25	20.25	65.522	0	-0.355681	0.640593	0.516475
-27.25	20.5	64.443	0	-0.305673	0.777164	0.555081
-27.25	20.75	62.35	13	-0.424853	0.521511	0.646285
-27.25	21	67.149	0	-0.309809	0.907931	0.524988
-27.25	21.25	65.66	12	-0.347721	0.807313	0.597751
-27.25	21.5	68.165	0	-0.300161	1.15591	0.555091
-27.25	21.75	67.904	22	-0.5472	0.705905	0.600665
-27.25	22	70.895	45	-0.068863	1.13595	0.523041
-27.25	22.25	72.621	68	-0.228784	1.16048	0.541422
-27.25	22.5	68.828	61	-0.650213	0.391647	0.760916
-27.25	22.75	53.393	24	0.0982346	1.30665	1.33138
-27.25	23	68.637	44	-0.520237	0.87464	0.816527
-27.25	23.25	75.803	59	-0.436649	0.998145	0.639782
-27.25	23.5	64.604	32	-1.28191	-0.387515	1.0093
-27.25	23.75	77.842	30	-0.816355	0.290836	0.554844
-27.25	24	75.395	57	0.296635	1.81767	0.688148
-27.25	24.25	80.546	38	-0.606379	1.00259	0.515722
-27.25	24.5	75.677	52	-0.168157	1.42614	0.676658
-27.25	24.75	80.762	55	-0.88065	0.708832	0.532826
-27.25	25	87.475	67	-1.69246	-0.258451	0.288078
-27.25	25.25	79.025	35	-1.88253	-1.1419	0.572373
-27.25	25.5	88.497	65	-1.75631	-0.85207	0.236424
-27.25	25.75	83.117	61	-1.94923	-1.69088	0.383359
-27.25	26	79.606	56	-2.39319	-2.17438	0.421206
-27.25	26.25	96.547	73	-2.60156	-1.99834	-0.347405
-27.25	26.5	83.678	67	-1.73315	-0.110152	0.24919
-27.25	26.75	75.986	52	-2.59776	-1.78549	0.620226
-27.25	27	72.546	53	-2.32697	-1.04975	0.879893
-27.25	27.25	74.391	54	-3.34974	-2.33079	0.742324
-27.25	27.5	78.304	62	-2.86699	-1.37578	0.622973
-27.25	27.75	74.509	66	-2.41061	-1.13498	0.87284
-27.25	28	67.026	48	-3.03727	-1.3903	1.18625
-27.25	28.25	63.625	47	-2.79613	-0.680102	1.35697
-27.25	28.5	66.103	49	-2.99981	-0.848657	1.23574
-27.25	28.75	62.065	41	-2.37357	-0.87298	1.48423
-27.25	29	65.949	52	-1.72537	0.197985	1.34425
-27.25	29.25	69.491	46	-2.59485	-1.387	1.16901
-27.25	29.5	74.175	53	-2.15136	-1.5254	1.02166
-27.25	29.75	91.06	79	-0.659696	0.388423	0.272637
-27.25	30	108.028	109	-1.06323	-0.576376	-0.480854
-27.25	30.25	115.183	95	-1.18552	-0.834017	-0.753987
-27.25	30.5	113.974	90	-1.57194	-1.02838	-0.75752
-27.25	30.75	127.386	95	-1.03101	-0.439498	-1.31236
-27.25	31	111.761	79	-0.725154	0.259288	-0.434853
-27.25	31.25	137.583	124	-0.00500902	1.01006	-1.30643
-27.25	31.5	127.82	113	0.0174427	0.474361	-0.617936
-27.25	31.75	148.073	136	0.759137	-0.598313	-1.37853
-27.25	32	138.412	117	1.40955	0.310854	-1.01197
-27.25	32.25	118.441	77	2.20158	1.56291	-0.421049
-27.25	32.5	142.505	96	0.773785	-0.00791336	-1.03663
-27.25	32.75	125.276	47	1.37726	1.79156	0.2741
-27.5	19.75	73.622	0	-0.511864	0.533065	0.726408
-27.5	20	59.848	7	-0.660205	0.205193	1.78772
-27.5	20.25	57.552	5	-0.207557	0.948532	1.2091
-27.5	20.5	66.648	0	-0.394978	0.988381	0.471054
-27.5	20.75	63.686	12	-0.254342	1.24871	0.602178
-27.5	21	65.025	11	-0.46599	0.992311	0.618941
-27.5	21.25	60.981	36	-0.406949	0.944786	0.782572
-27.5	21.5	71.932	0	-0.424352	1.27975	0.436872
-27.5	21.75	69.636	0	-0.290211	1.26562	0.54878
-27.5	22	68.891	25	-0.159617	1.10179	0.5791
-27.5	22.25	72.578	0	-0.0508881	1.13419	0.521646
-27.5	22.5	65.018	23	0.0355608	1.09979	0.906068
-27.5	22.75	59.105	38	-0.722798	0.240163	1.14981
-27.5	23	78.751	73	-0.366029	1.15562	0.480518
-27.5	23.25	76.204	60	-0.12464	1.42936	0.638658
-27.5	23.5	65.418	29	-0.379566	0.789456	1.06914
-27.5	23.75	68.338	28	-0.537247	0.635457	0.967147
-27.5	24	65.456	35	-0.0781362	1.429	1.03857
-27.5	24.25	73.773	51	-0.387465	1.54018	0.730845
-27.5	24.5	91.988	75	-1.30858	0.726789	0.140548
-27.5	24.75	90.556	77	-0.726614	1.29804	0.20245
-27.5	25	82.074	55	-1.23811	0.192374	0.493034
-27.5	25.25	88.591	67	-0.512479	0.683743	0.268746
-27.5	25.5	105.875	98	-1.08822	0.0919075	-0.377021
-27.5	25.75	96.435	80	-1.13711	0.151719	-0.12146
-27.5	26	71.123	32	-1.79674	-0.927786	0.827801
-27.5	26.25	70.164	48	-3.21424	-2.31145	0.711332
-27.5	26.5	64.361	44	-2.38225	-0.897902	1.02791
-27.5	26.75	71.907	48	-2.97961	-1.36866	0.811422
-27.5	27	77.496	65	-3.01398	-1.15345	0.691884
-27.5	27.25	75.966	61	-3.45613	-2.55123	0.693088
-27.5	27.5	90.49	79	-1.80266	0.228473	0.0307217
-27.5	27.75	77.889	61	-2.51769	-1.04683	0.719902
-27.5	28	68.382	64	-2.50195	-0.95243	1.14114
-27.5	28.25	62.648	44	-3.25688	-1.17455	1.41268
-27.5	28.5	67.974	57	-2.79249	-0.811925	1.19971
-27.5	28.75	72.961	59	-2.75274	-1.36688	0.965683
-27.5	29	78.573	59	-2.47394	-0.696058	0.747662
-27.5	29.25	85.09	63	-2.56679	-2.49601	0.457868
-27.5	29.5	101.79	101	-1.95737	-1.61098	-0.222429
-27.5	29.75	122.733	115	-1.06593	-0.486795	-1.18486
-27.5	30	102.093	78	-0.284656	0.40673	-0.341128
-27.5	30.25	127.836	109	-0.531496	0.170215	-1.47767
-27.5	30.5	135.275	112	-0.858475	-0.35616	-1.76607
-27.5	30.75	146.128	121	-0.827733	-0.35038	-2.24364
-27.5	31	147.993	133	0.157774	1.11826	-2.24391
-27.5	31.25	148.921	139	-0.0307539	0.788028	-1.78543
-27.5	31.5	141.54	122	0.239995	0.584796	-1.22754
-27.5	31.75	128.534	112	0.938597	0.169506	-0.595973
-27.5	32	163.081	151	1.20241	0.290989	-1.82744
-27.5	32.25	160.248	150	0.650253	-0.97237	-2.52816
-27.5	32.5	149.007	117	0.575291	-0.325245	0.24962
-27.75	19.75	74.056	0	-0.529045	0.530199	0.556365
-27.75	20	74.786	0	-0.557263	0.620541	0.455496
-27.75	20.25	67.63	0	-0.211756	1.21511	1.09575
-27.75	20.5	63.61	2	-0.192347	1.29702	0.841888
-27.75	20.75	68.143	0	-0.419139	1.1028	0.856677
-27.75	21	68.97	8	-0.480328	0.882633	0.517698
-27.75	21.25	66.441	0	-0.582846	0.803553	0.622703
-27.75	21.5	62.46	28	-0.896274	0.334794	0.766884
-27.75	21.75	68.971	24	-0.361461	1.10918	0.633055
-27.75	22	62.404	32	-0.469374	0.747409	0.804738
-27.75	22.25	71.569	10	0.0277863	1.41995	0.574962
-27.75	22.5	76.169	50	0.0747072	1.45587	0.507299
-27.75	22.75	68.935	50	0.0747381	1.33828	0.745867
-27.75	23	59.194	22	-0.0717189	1.01374	1.15733
-27.75	23.25	67.453	44	-0.371795	0.870598	0.896867
-27.75	23.5	73.765	50	-1.49713	-0.544608	0.741614
-27.75	23.75	68.737	21	-1.74996	-0.823059	0.893961
-27.75	24	72.458	50	-0.818969	0.831346	0.785669
-27.75	24.25	84.642	66	-0.565991	1.74429	0.362033
-27.75	24.5	93.15	79	-1.94649	-0.579321	0.0878942
-27.75	24.75	96.205	92	-0.973604	1.02714	0.0499715
-27.75	25	81.206	61	-1.42094	-0.217767	0.543541
-27.75	25.25	79.863	54	-2.04237	-1.27587	0.553021
-27.75	25.5	84.07	58	-1.02419	0.0281708	0.312782
-27.75	25.75	82.165	63	-1.90117	-1.32358	0.413695
-27.75	26	76.757	27	-2.03707	-1.39605	0.513891
-27.75	26.25	66.154	54	-3.93086	-3.0706	0.965395
-27.75	26.5	74.721	68	-3.02006	-2.22131	0.64617
-27.75	26.75	73.285	53	-2.40685	-0.480945	0.732767
-27.75	27	61.229	48	-2.62382	-0.921591	1.27182
-27.75	27.25	81.101	64	-2.3304	-0.876542	0.505739
-27.75	27.5	90.615	84	-2.58996	-1.32566	0.0983925
-27.75	27.75	91.823	95	-2.9931	-2.02642	0.0508943
-27.75	28	81.383	76	-4.09204	-3.49419	0.489922
-27.75	28.25	69.963	58	-3.44293	-1.65764	1.03656
-27.75	28.5	62.349	37	-2.45909	-0.442973	1.42266
-27.75	28.75	72.897	60	-1.81312	0.261267	0.937184
-27.75	29	82.585	57	-2.25241	-0.666714	0.518567
-27.75	29.25	88.48	68	-2.67195	-2.23578	0.317639
-27.75	29.5	116.133	104	-0.40405	0.344294	-0.805418
-27.75	29.75	131.25	124	-0.585045	0.36819	-1.61671
-27.75	30	111.638	98	-0.284552	0.488226	-0.865959
-27.75	30.25	100.222	67	-1.55384	-0.924562	-0.299724
-27.75	30.5	122.445	104	-0.244639	0.591043	-1.23362
-27.75	30.75	155.25	148	-0.493345	0.205652	-2.74945
-27.75	31	141.727	124	-0.281284	0.454385	-1.75787
-27.75	31.25	132.263	104	-0.34744	0.128554	-0.978027
-27.75	31.5	117.282	89	0.462507	0.719105	-0.203761
-27.75	31.75	124.768	92	0.823	0.265743	-0.452835
-27.75	32	138.007	121	1.27302	1.14624	-0.843412
-27.75	32.25	165.316	145	0.512166	-0.264218	-2.22657
-27.75	32.5	129.199	45	1.48672	1.15212	0.0154035
-28	23.75	78.095	54	-2.26871	-0.874112	0.565703
-28	25	76.862	51	-1.30497	0.125154	0.691915
-28	25.5	86.673	59	-1.35174	0.0919576	0.166306
-28	16.75	92.556	48	-0.899848	1.04629	-0.721793
-28	17	89.964	41	-0.717693	0.881497	-0.441467
-28	17.25	90.614	14	-1.03229	-0.224328	-0.424788
-28	19.75	72.303	0	-0.50894	0.493855	0.949426
-28	20	64.756	4	-0.306198	0.88266	1.89711
-28	20.25	59.804	4	-0.271747	0.934593	2.55279
-28	20.5	61.584	12	-0.207981	1.32235	1.77695
-28	20.75	68.986	0	-0.379138	1.11067	1.15566
-28	21	78.593	59	-0.880666	0.876596	0.239391
-28	21.25	66.856	15	-0.926526	0.573013	0.728649
-28	21.5	65.42	33	-0.498909	1.27591	0.953282
-28	21.75	71.132	0	-0.47061	1.00142	0.64589
-28	22	64.301	23	-0.0791704	1.34542	1.1331
-28	22.25	71.5	21	-0.125927	0.988527	0.523103
-28	22.5	74.504	27	0.0298119	1.42729	0.518772
-28	22.75	70.232	32	-0.285834	0.903656	0.699523
-28	23	67.31	34	-0.624887	0.481647	0.894327
-28	23.25	75.443	60	-0.419107	1.05354	0.616206
-28	23.5	79.415	71	-1.28797	0.13689	0.516439
-28	24	75.263	56	-0.89127	0.995977	0.707719
-28	24.25	92.34	79	-1.30468	0.831652	0.107252
-28	24.5	94.59	88	-1.4055	0.116944	0.0498903
-28	24.75	96.385	82	-1.10576	0.912585	-0.00695474
-28	25.25	73.342	48	-1.17494	0.103486	0.756655
-28	25.75	69.939	35	-2.13508	-1.19523	0.779328
-28	26	74.785	59	-1.99227	-1.25282	0.495815
-28	26.25	90.026	79	-1.47841	0.188099	-0.113239
-28	26.5	70.662	60	-3.22067	-2.43538	0.843939
-28	26.75	74.041	53	-2.58127	-1.30917	0.708552
-28	27	72.96	55	-3.41866	-2.49671	0.846461
-28	27.25	79.534	56	-2.84886	-1.70772	0.546514
-28	27.5	67.302	54	-2.93373	-1.26179	1.07663
-28	27.75	75.274	68	-3.39394	-2.60567	0.842118
-28	28	71.754	59	-2.59196	-1.50504	0.956285
-28	28.25	80.716	83	-2.54999	-1.02399	0.570824
-28	28.5	71.72	56	-2.40831	-0.957321	0.975992
-28	28.75	74.563	55	-3.12697	-1.48551	0.85162
-28	29	93.151	83	-2.21935	-0.942182	0.0509784
-28	29.25	92.347	70	-1.31519	-0.301196	0.165415
-28	29.5	111.448	96	-1.10951	-0.408027	-0.639814
-28	29.75	98.655	78	-0.0376491	0.586468	-0.112193
-28	30	120.705	107	0.227892	1.01939	-1.0103
-28	30.25	105.945	83	0.376757	0.852618	-0.46734
-28	30.5	109.308	80	-1.15888	-0.782565	-0.765711
-28	30.75	112.282	83	-2.02501	-1.90728	-0.800914
-28	31	144.403	122	0.100789	0.48907	-1.57978
-28	31.25	126.941	101	-0.0793489	0.265568	-0.541558
-28	31.5	118.52	92	1.03705	1.02115	-0.202341
-28	31.75	135.751	120	1.39003	1.58555	-0.737919
-28	32	154.324	139	0.959835	0.952027	-1.34774
-28	32.25	162.018	147	0.850087	0.6068	-1.53298
-28	32.5	133.353	95	1.01356	0.416799	0.0126214
-28.25	23.75	86.283	59	-1.73023	0.131576	0.259032
-28.25	16.5	96.048	36	-0.967206	0.81137	-1.03778
-28.25	16.75	91.646	49	-1.12136	0.553647	-0.784068
-28.25	17	91.065	42	-1.08426	0.22032	-0.964976
-28.25	17.25	88.207	22	-0.398127	1.33511	-0.208284
-28.25	19.5	69.907	8	-0.684868	0.387103	1.41141
-28.25	19.75	73.534	0	-0.234576	1.49013	0.957301
-28.25	20	69.359	14	-0.347341	1.32387	1.47921
-28.25	20.25	77.385	37	-0.376094	1.52834	0.445274
-28.25	20.5	67.318	0	-0.357362	1.32707	1.5815
-28.25	20.75	74.952	0	-0.990666	0.522545	0.604164
-28.25	21	81.127	66	-1.8341	-1.09244	0.0411039
-28.25	21.25	77.708	59	-1.29685	0.0996919	0.454979
-28.25	21.5	66.74	21	-0.265569	1.37246	1.53982
-28.25	21.75	69.051	36	-0.495625	0.879207	1.1198
-28.25	22	74.858	66	-0.477628	1.21093	0.496696
-28.25	22.25	77.833	24	-0.177893	1.55767	0.324823
-28.25	22.5	81.056	51	-0.354812	1.23559	0.280822
-28.25	22.75	81.761	63	-0.556018	0.827783	0.241128
-28.25	23	78.979	68	-1.05141	0.452978	0.42416
-28.25	23.25	88.009	88	-1.06176	0.625551	0.140846
-28.25	23.5	76.302	71	-1.11312	0.602597	0.587026
-28.25	24	79.496	57	-0.953816	0.82586	0.54547
-28.25	24.25	96.078	83	-1.28346	0.607434	-0.0840628
-28.25	24.5	93.808	80	-1.11763	0.614332	0.0370062
-28.25	24.75	84.09	69	-1.46265	0.200568	0.349977
-28.25	25	75.071	42	-1.35849	0.0713161	0.720429
-28.25	25.25	78.23	40	-2.37747	-1.08607	0.562911
-28.25	25.5	77.214	56	-2.36042	-1.02003	0.552135
-28.25	25.75	80.518	55	-3.06374	-2.2385	0.490703
-28.25	26	81.673	71	-2.27061	-1.19872	0.394875
-28.25	26.25	80.847	59	-2.84889	-2.05935	0.321418
-28.25	26.5	66.44	29	-2.33813	-1.2455	1.10834
-28.25	26.75	79.944	63	-2.25806	-0.783535	0.530048
-28.25	27	106.612	102	-1.73606	-0.328424	-0.745579
-28.25	27.25	79.012	68	-2.86616	-2.02777	0.514551
-28.25	27.5	80.812	77	-2.20044	-0.929999	0.4431
-28.25	27.75	91.599	93	-2.20633	-1.77773	0.0108065
-28.25	28	84.887	77	-2.10891	-1.30668	0.372997
-28.25	28.25	98.433	98	-2.00995	-0.569062	-0.261637
-28.25	28.5	100.73	97	-1.79735	-1.02535	-0.347684
-28.25	28.75	86.032	73	-2.59519	-2.02742	0.369207
-28.25	29	99.842	95	-2.28076	-1.21417	-0.297387
-28.25	29.25	112.789	91	-0.622786	0.607135	-0.72179
-28.25	29.5	116.483	98	-1.0375	-0.139404	-0.979441
-28.25	29.75	108.243	86	-0.39262	0.351649	-0.592562
-28.25	30	117.038	99	0.240323	1.14762	-0.80751
-28.25	30.25	122.342	104	0.432385	1.33569	-1.11762
-28.25	30.5	124.782	98	-0.333031	0.219127	-1.20174
-28.25	30.75	123.643	96	-0.191219	0.323854	-1.26711
-28.25	31	132.38	111	-0.25065	-0.167726	-0.690037
-28.25	31.25	140.124	123	1.12475	1.6149	-0.935756
-28.25	31.5	147.716	119	0.345118	0.148922	-1.20885
-28.25	31.75	152.184	134	1.21061	1.15294	-1.32272
-28.25	32	137.338	115	0.966299	0.547768	-0.748451
-28.25	32.25	155.016	144	0.617097	0.0560665	-0.620764
-28.25	32.5	115.447	19	0.513268	-0.224763	0.638577
-28.5	16.25	93.704	49	-1.42116	-0.578407	-0.756311
-28.5	16.5	97.163	41	-1.30244	-0.0860189	-1.547
-28.5	16.75	87.574	29	-0.746577	1.00096	-0.727098
-28.5	17	92.055	37	-0.894375	0.474396	-1.15309
-28.5	17.25	98.257	48	-1.19835	0.166756	-1.5191
-28.5	17.5	91.178	36	-1.12618	0.266311	-0.71833
-28.5	17.75	89.847	0	-1.36763	0.416266	-0.55812
-28.5	19.25	77.676	45	-0.943013	1.07932	0.343759
-28.5	19.5	57.783	17	0.283845	1.83292	2.95973
-28.5	19.75	63.135	10	-0.202263	1.37958	2.13906
-28.5	20	90.08	67	-1.40619	0.146913	-1.2661
-28.5	20.25	95.689	86	-0.930284	1.46612	-1.78963
-28.5	20.5	72.96	41	-1.02642	0.50912	1.04332
-28.5	20.75	68.956	38	-0.639306	1.03121	1.45387
-28.5	21	80.722	62	-0.80405	1.22411	0.299795
-28.5	21.25	70.513	22	-0.691827	0.859261	1.37488
-28.5	21.5	69.564	9	-0.352405	1.40899	1.29096
-28.5	21.75	71.83	54	-0.340513	1.46126	0.887735
-28.5	22	71.064	57	-0.404024	1.17237	0.553548
-28.5	22.25	81.577	70	-0.834577	0.892459	0.179314
-28.5	22.5	66.902	35	0.155343	1.75871	0.754243
-28.5	22.75	66.03	29	0.182128	1.63813	1.32288
-28.5	23	85.973	69	-1.27799	0.320677	0.0753882
-28.5	23.25	94.627	70	-1.65268	0.571551	-0.212352
-28.5	23.5	77.596	61	-1.14948	0.996123	0.51684
-28.5	23.75	96.976	65	-1.71026	0.391645	-0.118834
-28.5	24	100.49	98	-1.24213	0.885163	-0.285187
-28.5	24.25	98.131	95	-1.07762	1.2214	-0.178812
-28.5	24.5	100.24	95	-1.59572	-0.0637939	-0.194815
-28.5	24.75	99.308	96	-1.23843	0.504028	-0.149646
-28.5	25	86.068	79	-1.31655	0.668573	0.332851
-28.5	25.25	78.96	52	-2.6475	-1.59094	0.513591
-28.5	25.5	87.104	70	-1.55042	0.265205	0.129371
-28.5	25.75	78.26	66	-2.37272	-1.08897	0.52435
-28.5	26	89.632	87	-1.5957	0.193178	0.0321276
-28.5	26.25	91.222	75	-1.96971	-0.857836	0.00558157
-28.5	26.5	72.322	52	-2.98928	-2.10067	0.869726
-28.5	26.75	89.998	80	-2.48073	-1.74562	0.0375566
-28.5	27	69.425	51	-2.78755	-2.5776	1.00685
-28.5	27.25	80.206	71	-2.59049	-2.17747	0.4584
-28.5	27.5	78.845	67	-1.83081	-0.533374	0.639543
-28.5	27.75	83.959	72	-1.72715	-1.00755	0.389712
-28.5	28	94.364	87	-1.17289	-0.12708	-0.066803
-28.5	28.25	94.484	87	-1.21544	-0.0356513	-0.115558
-28.5	28.5	120.958	109	-1.88912	-1.0576	-1.3983
-28.5	28.75	135.02	129	-0.944269	0.698434	-1.8659
-28.5	29	146.907	122	-1.05233	1.03379	-2.49131
-28.5	29.25	124.32	104	-0.494213	0.749558	-1.46179
-28.5	29.5	136.79	121	0.0978394	1.65099	-1.82394
-28.5	29.75	120.118	99	0.49339	1.33666	-0.512302
-28.5	30	114.937	86	0.189665	0.528398	-0.376729
-28.5	30.25	115.766	91	-1.22139	-1.03104	-0.503302
-28.5	30.5	134.288	101	-0.0558354	0.636866	-1.03075
-28.5	30.75	131.57	107	0.585643	0.797614	-1.15371
-28.5	31	128.49	102	0.186443	0.142527	-0.443018
-28.5	31.25	131.109	105	0.684705	0.870224	-0.48266
-28.5	31.5	135.034	111	0.459389	0.29957	-0.662175
-28.5	31.75	142.875	129	0.705853	0.390371	-0.896285
-28.5	32	133.118	109	0.630914	-0.323892	-0.114935
-28.5	32.25	129.101	88	0.879355	0.0397736	0.436233
-28.75	16.5	83.946	12	-0.563999	1.0841	-0.79808
-28.75	16.75	86.239	13	-0.525423	1.17512	-0.592314
-28.75	17	84.787	15	-0.598324	1.09297	-0.403775
-28.75	17.25	87.071	44	-1.02311	0.578246	-0.63745
-28.75	17.5	90.379	42	-1.05956	0.908004	-0.81474
-28.75	17.75	80.574	18	-1.23953	0.32313	0.377396
-28.75	18	82.276	32	-1.08231	0.288186	0.12223
-28.75	18.25	77.532	20	-0.794707	0.619228	0.762405
-28.75	18.5	74.364	31	-0.968874	0.766796	1.36648
-28.75	18.75	77.627	37	-1.09005	0.718054	0.86344
-28.75	19	77.966	38	-0.976391	1.36729	0.373378
-28.75	19.25	80.236	50	-1.33597	1.08369	0.20333
-28.75	19.5	72.21	22	-0.524332	1.77657	1.05547
-28.75	19.75	67.734	0	-0.782998	0.851335	1.62415
-28.75	20	69.193	0	-0.534222	1.26318	1.38107
-28.75	20.25	67.882	21	-0.544684	1.1636	1.56661
-28.75	20.5	79.362	55	-1.19464	0.18147	0.202642
-28.75	20.75	71.313	21	-0.451592	1.28411	1.19576
-28.75	21	70.642	17	-1.02964	0.304001	1.04945
-28.75	21.25	69.843	0	-0.918345	0.401148	1.3986
-28.75	21.5	71.378	17	-0.815657	0.701047	1.06037
-28.75	21.75	69.922	43	-0.525989	1.36033	1.30951
-28.75	22	73.129	54	-0.738125	0.742354	0.664126
-28.75	22.25	65.401	21	0.315362	1.91773	0.784632
-28.75	22.5	75.302	29	-0.0807872	1.62775	0.439797
-28.75	22.75	73.465	14	-0.844227	0.392926	0.564564
-28.75	23	85.773	61	-1.77167	-0.666883	0.11587
-28.75	23.25	84.727	44	-2.10199	-0.783525	0.155959
-28.75	23.5	86.231	48	-2.05025	-0.466187	0.195079
-28.75	23.75	77.148	67	-0.708302	1.16928	0.553135
-28.75	24	87.895	73	-1.12336	0.827757	0.159488
-28.75	24.25	94.055	83	-1.22506	0.735752	-0.0575611
-28.75	24.5	103.11	98	-1.87533	-0.393579	-0.357005
-28.75	24.75	100.594	98	-1.8185	-0.415727	-0.420267
-28.75	25	90.111	78	-1.11202	0.616362	-0.499777
-28.75	25.25	88.727	74	-2.04853	-0.476602	-0.393596
-28.75	25.5	83.45	77	-1.7601	0.0267228	0.286129
-28.75	25.75	92.576	88	-1.82149	0.202947	-0.137683
-28.75	26	108.755	107	-1.93996	0.322444	-0.863958
-28.75	26.25	102.088	96	-1.28428	0.862433	-0.456967
-28.75	26.5	71.873	58	-1.69428	-0.43137	0.915853
-28.75	26.75	80.659	68	-1.44206	0.720377	0.471507
-28.75	27	85.897	75	-1.50033	-0.160632	0.222811
-28.75	27.25	80.785	77	-1.47338	-0.33108	0.527115
-28.75	27.5	84.253	80	-2.29224	-1.75622	0.362729
-28.75	27.75	74.717	61	-2.25081	-1.92491	0.798865
-28.75	28	78.559	44	-1.66759	-1.18255	0.565014
-28.75	28.25	93.064	32	-2.79595	-2.22436	-0.0965532
-28.75	28.5	88.35	39	-0.98328	-0.136309	0.0497135
-28.75	28.75	77.484	23	-0.0765325	1.0607	0.5045
-28.75	29	129.658	106	-0.832812	0.561817	-1.63624
-28.75	29.25	134.291	112	-0.987364	-0.0522477	-1.83209
-28.75	29.5	129.348	109	-0.619574	0.449949	-1.61545
-28.75	29.75	132.547	125	0.344366	1.48859	-1.1368
-28.75	30	142.801	132	0.389252	1.29113	-1.19503
-28.75	30.25	126.042	101	0.257569	1.09957	-0.621039
-28.75	30.5	133.828	112	0.230814	1.06633	-0.954991
-28.75	30.75	137.434	116	-0.246027	-0.22257	-1.058
-28.75	31	125.799	92	0.97654	0.880164	-0.343077
-28.75	31.25	148.443	126	1.31147	1.16781	-1.05873
-28.75	31.5	156.527	132	0.0914341	-0.667127	-1.52579
-28.75	31.75	147.232	132	0.184158	-0.865129	0.453258
-28.75	32	135.19	117	0.155915	-0.882725	0.131361
-29	22.25	64.93	NA	0.222725	1.73224	1.5647
-29	22.5	73.205	NA	-0.458603	0.958827	0.736467
-29	25.5	90.304	79	-2.86644	-1.41134	-0.126871
-29	16.5	88.09	NA	-1.02494	0.0583653	-0.9321
-29	16.75	87.938	42	-1.13983	-0.143861	-0.8734
-29	17	89.087	35	-0.763933	0.580502	-0.945989
-29	17.25	86.112	17	-0.954949	0.543593	-0.567775
-29	17.5	85.924	40	-0.75369	1.29012	-0.562254
-29	17.75	85.753	NA	-1.01127	0.949442	-0.625223
-29	18	73.697	10	-1.3501	0.0408145	0.877235
-29	18.25	74.749	26	-0.66785	0.835751	0.838442
-29	18.5	75.15	19	-0.8641	0.533296	0.767832
-29	18.75	75.102	39	-1.48619	0.0460114	0.651029
-29	19	76.398	45	-0.968164	0.907209	0.535147
-29	19.25	76.887	56	-1.69434	-0.2771	0.270139
-29	19.5	70.058	19	-1.17015	0.375046	1.09056
-29	19.75	70.941	16	-1.38098	-0.0426547	1.23472
-29	20	72.106	NA	-1.13195	0.251762	1.08431
-29	20.25	67.813	20	-0.612545	1.1208	1.61147
-29	20.5	73.955	23	-0.76899	0.924503	0.774186
-29	20.75	75.057	38	-0.32526	1.54191	0.720892
-29	21	73.472	NA	-0.755977	0.644443	0.89551
-29	21.25	73.94	NA	-0.715496	0.705874	0.845717
-29	21.5	76.617	NA	-0.649423	1.06284	0.572439
-29	21.75	63.031	19	-0.464184	1.09859	1.89193
-29	22	79.256	52	-1.05489	-0.0118241	0.332907
-29	22.75	78.192	NA	-1.33413	-0.228415	0.449541
-29	23	81.904	41	-0.495144	1.01861	0.144831
-29	23.25	74.122	NA	-0.426256	1.26705	0.799385
-29	23.5	62.403	41	-0.890164	0.317187	2.12226
-29	23.75	76.635	63	-0.62592	1.05448	0.613717
-29	24	84.954	70	-0.867294	1.27149	-0.0734589
-29	24.25	100.957	90	-1.8845	0.447263	-0.57653
-29	24.5	95.599	94	-1.14503	1.81708	-0.773284
-29	24.75	85.013	66	-1.80025	-0.0577886	-0.204335
-29	25	76.186	55	-1.85494	-0.476401	0.793949
-29	25.25	82.488	71	-1.94718	-0.87958	0.0798046
-29	25.75	84.698	83	-2.71952	-1.48533	0.209501
-29	26	108.857	110	-1.79203	0.64349	-0.826485
-29	26.25	95.383	94	-1.97792	-0.156731	-0.152675
-29	26.5	78.735	69	-3.00207	-2.04829	0.585157
-29	26.75	77.235	67	-2.33055	-1.38672	0.670164
-29	27	69.128	62	-2.36167	-2.03914	1.03363
-29	27.25	82.072	80	-2.38753	-1.72363	0.492781
-29	27.5	77.354	65	-1.89749	-0.987512	0.610431
-29	27.75	77.511	26	-1.74748	-0.701345	0.532513
-29	28	86.191	13	-2.5404	-1.52432	0.20568
-29	28.25	84.477	20	-1.82027	-0.7204	0.317321
-29	28.5	82.932	15	-2.16908	-0.938352	0.421328
-29	28.75	75.737	14	-1.7411	-1.0488	0.593047
-29	29	85.11	26	-1.2756	-0.588788	0.161432
-29	29.25	140.783	126	-0.352537	1.02712	-2.19992
-29	29.5	122.676	95	-0.546395	0.219725	-1.21719
-29	29.75	132.183	119	-0.216488	0.402251	-1.51312
-29	30	126.861	114	-0.705172	-0.151197	-1.21339
-29	30.25	143.229	121	-0.462829	0.0250654	-1.81206
-29	30.5	136.577	110	-1.21551	-0.624571	-1.60633
-29	30.75	143.409	120	-0.173009	-0.459581	-1.07283
-29	31	136.497	99	1.39048	1.37782	-0.73517
-29	31.25	142.963	113	-0.0416096	-0.716726	-0.745013
-29	31.5	147.678	120	0.28504	-0.291229	-0.674909
-29.25	16.75	89.398	52	-1.41755	-0.908236	-0.998512
-29.25	17	77.719	42	-0.90726	-0.156111	0.617962
-29.25	17.25	81.001	24	-0.636591	0.3235	0.11056
-29.25	17.5	82.983	19	-0.800285	0.511033	-0.0708525
-29.25	17.75	82.488	27	-1.06236	0.642538	-0.111677
-29.25	18	84.512	23	-1.61213	-0.563489	-0.513864
-29.25	18.25	74.032	32	-0.990159	0.220938	0.897846
-29.25	18.5	75.323	14	-1.38216	-0.105549	0.749148
-29.25	18.75	77.495	48	-1.6206	-0.568946	0.407802
-29.25	19	75.033	21	-1.37095	-0.228349	0.795482
-29.25	19.25	79.874	NA	-1.33049	-0.192692	0.0676628
-29.25	19.5	77.032	26	-1.46031	-0.2426	0.393826
-29.25	19.75	77.02	NA	-1.72193	-0.515798	0.376845
-29.25	20	76.237	NA	-1.20116	0.255719	0.42128
-29.25	20.25	75.383	18	-0.939705	0.627416	0.574524
-29.25	20.5	78.68	NA	-0.894977	0.734112	0.180507
-29.25	20.75	71.503	21	-0.70081	0.70224	1.12268
-29.25	21	77.086	56	-0.597436	1.02587	0.459399
-29.25	21.25	75.297	42	-0.930277	0.325231	0.717465
-29.25	21.5	66.179	23	-0.766151	0.565114	1.92364
-29.25	21.75	66.228	29	-0.468129	1.14522	1.86787
-29.25	22	65.564	24	-0.516198	0.688449	1.99824
-29.25	22.25	60.808	8	-0.113688	1.39187	2.74721
-29.25	22.5	82.693	41	-0.736594	1.12189	-0.0351587
-29.25	22.75	72.813	44	-0.690773	0.993587	1.05662
-29.25	23	68.762	53	-0.515041	0.940462	1.72968
-29.25	23.25	64.406	19	-0.325402	1.14621	2.34594
-29.25	23.5	68.111	NA	-0.475682	0.807736	1.78845
-29.25	23.75	72.498	NA	-0.22286	1.53677	0.884117
-29.25	24	75.967	NA	-0.645009	1.27913	0.692364
-29.25	24.25	73.211	36	-1.36783	0.371304	1.02731
-29.25	24.5	86.186	78	-1.97848	0.00856208	-0.318678
-29.25	24.75	83.862	70	-2.06825	-0.314195	-0.156159
-29.25	25	86.952	75	-2.11276	-0.590181	-0.474699
-29.25	25.25	86.708	75	-2.84928	-1.96033	-0.431761
-29.25	25.5	85.311	78	-2.73909	-1.17027	0.138093
-29.25	25.75	90.447	86	-2.67222	-1.19888	-0.0102088
-29.25	26	90.387	86	-2.71859	-1.12094	0.0249604
-29.25	26.25	87.727	80	-2.20106	-0.552933	0.170671
-29.25	26.5	82.295	77	-2.59508	-1.07018	0.397154
-29.25	26.75	90.99	86	-2.56081	-1.17265	0.00254367
-29.25	27	78.072	66	-1.57376	-0.107621	0.618807
-29.25	27.25	84.181	79	-1.63465	-0.215641	0.329621
-29.25	27.5	69.952	67	-0.739129	0.618222	0.90782
-29.25	27.75	78.631	35	-1.99957	-1.11062	0.615556
-29.25	28	83.497	41	-2.91716	-2.16106	0.455196
-29.25	28.25	78.569	26	-2.2367	-1.01055	0.620691
-29.25	28.5	75.97	38	-2.11878	-0.68444	0.691406
-29.25	28.75	77.768	31	-2.32849	-1.80408	0.494719
-29.25	29	76.778	45	-1.77913	-1.59664	0.581391
-29.25	29.25	101.776	62	-0.546514	-0.0270324	-0.521447
-29.25	29.5	126.479	111	-1.0508	-0.693976	-1.41426
-29.25	29.75	130.034	114	-0.643109	-0.192387	-1.44399
-29.25	30	147.095	136	-0.302233	0.652999	-2.13594
-29.25	30.25	163.783	149	-0.631527	-0.535748	-2.07044
-29.25	30.5	146.534	124	-0.514	-0.441817	-1.36746
-29.25	30.75	142.254	112	0.182026	-0.147965	-0.922914
-29.25	31	143.465	120	1.14146	1.04726	-0.988792
-29.25	31.25	137.761	118	-0.499785	-1.40152	-0.135273
-29.5	16.75	88.525	NA	-0.980573	0.0780095	-0.96549
-29.5	17	92.275	69	-0.928173	-0.0369689	-1.3716
-29.5	17.25	85.067	25	-0.395696	0.749908	-0.394905
-29.5	17.5	85.527	35	-0.526196	0.93813	-0.367852
-29.5	17.75	87.971	73	-0.875871	1.04182	-0.78652
-29.5	18	81.658	52	-1.15518	0.44867	-0.121063
-29.5	18.25	76.049	40	-1.24112	0.601241	0.624419
-29.5	18.5	82.965	18	-1.17075	1.07897	-0.365653
-29.5	18.75	75.334	14	-1.19412	0.652293	0.663036
-29.5	19	78.24	NA	-1.05385	1.04568	0.362485
-29.5	19.25	77.329	10	-0.911208	0.960539	0.397327
-29.5	19.5	75.765	10	-1.23403	0.418132	0.494724
-29.5	19.75	80.126	NA	-1.44267	-0.129645	-0.0625553
-29.5	20	80.505	NA	-1.6211	-0.424192	-0.066784
-29.5	20.25	80.71	NA	-1.53532	-0.323037	-0.285363
-29.5	20.5	75.581	18	-1.17849	0.416545	0.547778
-29.5	20.75	76.087	20	-0.99828	0.385774	0.518188
-29.5	21	75.254	NA	-0.602379	0.871687	0.691938
-29.5	21.25	71.359	14	-0.570554	0.679523	1.07783
-29.5	21.5	73.556	NA	-0.596765	0.773966	0.949511
-29.5	21.75	65.583	28	-0.291021	0.984149	2.02478
-29.5	22	71.785	33	-0.713454	0.89288	1.23773
-29.5	22.25	71.141	26	-0.551774	1.35276	1.26373
-29.5	22.5	78.004	57	-0.958703	1.0209	0.523044
-29.5	22.75	78.951	60	-1.15651	0.859007	0.583882
-29.5	23	74.639	60	-0.825827	0.897875	0.881804
-29.5	23.25	65.981	NA	-0.404537	1.19808	2.0178
-29.5	23.5	73.939	NA	-1.35779	-0.290157	1.05326
-29.5	23.75	78.36	NA	-1.20244	0.249293	0.660754
-29.5	24	72.271	57	-1.50161	-0.515698	1.04714
-29.5	24.25	85.817	65	-2.00574	-0.803189	-0.451481
-29.5	24.5	81.269	60	-2.22129	-0.78052	0.148812
-29.5	24.75	77.971	56	-2.09115	-0.0149502	0.549611
-29.5	25	89.864	75	-2.57462	0.262251	-0.77718
-29.5	25.25	86.584	73	-3.35049	-1.91326	0.0350745
-29.5	25.5	88.417	77	-3.06781	-0.709142	0.0321982
-29.5	25.75	86.254	79	-3.09934	-0.945812	0.159756
-29.5	26	83.716	73	-3.12348	-1.10689	0.318175
-29.5	26.25	84.129	73	-2.59523	-0.335403	0.339511
-29.5	26.5	79.611	67	-2.93656	-2.07544	0.561231
-29.5	26.75	78.444	70	-2.98325	-2.30688	0.596738
-29.5	27	68.295	57	-1.60534	-0.396461	0.945667
-29.5	27.25	73.351	37	-2.03212	-0.965517	0.585815
-29.5	27.5	68.829	25	-1.26194	0.460485	1.03989
-29.5	27.75	84.401	49	-2.14831	-0.426115	0.380502
-29.5	28	84.364	50	-2.13072	-0.562594	0.398552
-29.5	28.25	71.941	10	-1.84017	-0.227082	0.904988
-29.5	28.5	74.194	NA	-1.75757	0.388475	0.672517
-29.5	28.75	74.731	NA	-1.75449	-1.04039	0.620103
-29.5	29	90.547	61	-0.719461	0.7695	-0.0235764
-29.5	29.25	118.549	105	-0.971812	-0.295647	-1.12919
-29.5	29.5	132.812	114	-0.104054	0.713854	-1.69756
-29.5	29.75	139.23	118	-1.06851	-0.320373	-1.88924
-29.5	30	154.169	138	-0.417232	0.72913	-2.56963
-29.5	30.25	165.736	154	-0.817215	-0.937601	-2.09046
-29.5	30.5	152.082	135	0.116179	0.0926832	-1.20284
-29.5	30.75	147.035	124	0.460066	0.0755018	-1.20312
-29.5	31	144.702	131	0.162786	-0.486671	1.192
-29.75	17	84.086	43	-1.11801	-0.411296	-0.483707
-29.75	17.25	85.109	20	-0.997156	-0.162947	-0.351964
-29.75	17.5	84.853	34	-0.575352	0.684733	-0.196572
-29.75	17.75	80.948	35	-1.02044	0.412208	0.15676
-29.75	18	82.518	NA	-1.08428	0.486082	-0.248326
-29.75	18.25	81.896	26	-0.920918	1.01748	-0.16746
-29.75	18.5	81.717	NA	-1.09514	1.09887	-0.170514
-29.75	18.75	80.181	NA	-1.16037	0.892585	0.106106
-29.75	19	80.125	NA	-1.38211	0.451771	0.127898
-29.75	19.25	82.458	NA	-1.00027	1.06326	-0.276042
-29.75	19.5	80.997	NA	-1.07781	0.825482	-0.276376
-29.75	19.75	82.109	NA	-1.21802	0.598503	-0.311061
-29.75	20	82.084	19	-1.50511	-0.133283	-0.36015
-29.75	20.25	80.404	NA	-1.62518	-0.301713	-0.135383
-29.75	20.5	79.331	NA	-1.39486	-0.00181797	-0.00491098
-29.75	20.75	75.603	16	-0.865882	1.01951	0.508422
-29.75	21	76.429	NA	-0.600475	1.13176	0.418463
-29.75	21.25	74.75	NA	-0.518917	1.03029	0.644785
-29.75	21.5	70.373	NA	-0.346494	1.16748	1.21955
-29.75	21.75	70.598	NA	-0.312814	1.25495	1.2438
-29.75	22	75.937	30	-0.840249	0.956543	0.653524
-29.75	22.25	72.495	61	-1.42972	0.215256	1.09813
-29.75	22.5	70.398	25	-1.35063	0.71955	1.38574
-29.75	22.75	78.141	44	-1.04635	0.990086	0.43793
-29.75	23	71.232	29	-0.268385	1.64416	1.23124
-29.75	23.25	71.721	33	-0.835935	0.856544	1.20054
-29.75	23.5	69.147	34	-1.88119	-0.66604	1.58948
-29.75	23.75	73.66	12	-2.0596	-0.621644	1.06566
-29.75	24	73.197	38	-2.14491	-0.729877	1.06255
-29.75	24.25	78.088	81	-1.36149	0.190864	0.510508
-29.75	24.5	92.334	87	-1.52822	0.184719	-0.907908
-29.75	24.75	88.213	72	-2.46389	-0.988765	-0.0795596
-29.75	25	95.57	77	-2.15311	0.363903	-0.380744
-29.75	25.25	87.43	76	-2.63258	-0.679705	0.0993611
-29.75	25.5	81.669	69	-3.02253	-0.278551	0.345625
-29.75	25.75	88.314	75	-2.88863	-0.146895	0.0776502
-29.75	26	80.888	69	-2.66094	0.593005	0.434289
-29.75	26.25	81.131	71	-2.81923	-1.20784	0.452852
-29.75	26.5	74.504	57	-2.67046	-1.38454	0.771327
-29.75	26.75	84.707	78	-1.82578	-0.276181	0.300691
-29.75	27	69.191	48	-1.96219	-0.697125	0.938832
-29.75	27.25	66.854	NA	-2.51588	-1.55569	0.889635
-29.75	27.5	68.51	30	-2.34987	-0.962564	1.00504
-29.75	27.75	81.367	13	-1.98019	-0.215364	0.501587
-29.75	28	78.823	54	-1.52433	0.264982	0.574187
-29.75	28.25	83.181	NA	-2.22203	-1.13307	0.317639
-29.75	28.5	82.751	NA	-2.31143	-1.20059	0.301338
-29.75	28.75	85.649	NA	-2.2295	-1.47406	0.156262
-29.75	29	114.208	92	-1.57633	-0.287934	-0.944402
-29.75	29.25	114.175	97	-1.20907	-0.311952	-0.787568
-29.75	29.5	129.968	113	-1.22257	-0.522911	-1.47031
-29.75	29.75	139.955	120	-0.519729	-0.0401648	-1.87712
-29.75	30	161.398	141	-0.531886	0.627494	-2.36526
-29.75	30.25	150.919	133	-0.214249	0.0353861	-1.35746
-29.75	30.5	163.346	150	0.0375586	0.155241	-1.64265
-29.75	30.75	156.615	146	0.0810436	-0.276634	-1.19733
-29.75	31	130.232	114	0.499394	0.115627	0.655145
-30	23.75	77.751	NA	-2.14487	-0.18513	0.34152
-30	24	84.16	59	-2.46451	-1.01102	-0.325631
-30	17	85.412	41	-1.12115	0.419646	-0.442164
-30	17.25	83.286	47	-0.87237	0.574606	-0.153898
-30	17.5	90.345	55	-0.945859	0.32009	-0.966127
-30	17.75	87.673	76	-0.862766	0.464711	-0.519218
-30	18	84.826	53	-0.76276	0.737824	-0.324915
-30	18.25	85.688	27	-1.10583	0.784973	-0.619259
-30	18.5	83.336	19	-0.887599	1.03367	-0.299732
-30	18.75	78.789	9	-1.00207	0.874251	0.228841
-30	19	82.605	NA	-0.919316	1.26519	-0.319543
-30	19.25	82.524	NA	-1.02555	1.32673	-0.325351
-30	19.5	79.816	24	-1.07566	1.19429	-0.133058
-30	19.75	82.174	NA	-1.12648	1.03316	-0.356952
-30	20	82.435	NA	-1.27109	0.518513	-0.396274
-30	20.25	79.095	11	-1.50628	0.12103	0.0864996
-30	20.5	81.686	27	-1.73628	-0.563009	-0.171694
-30	20.75	79.596	NA	-1.3397	0.0496823	0.0378258
-30	21	77.268	NA	-0.733512	0.777959	0.380304
-30	21.25	74.878	17	-0.692738	0.903447	0.654582
-30	21.5	65.162	4	-0.128196	1.25569	1.95436
-30	21.75	68.832	13	-0.308495	1.23798	1.51395
-30	22	68.33	12	-0.305676	1.67477	1.55072
-30	22.25	75.154	44	-1.11105	0.748342	0.828932
-30	22.5	79.809	41	-2.06087	-0.314117	0.138673
-30	22.75	79.335	27	-1.78131	-0.42231	0.251438
-30	23	69.327	22	-1.02823	0.767191	1.56637
-30	23.25	76.362	47	-1.7365	-0.294507	0.550491
-30	23.5	79.541	25	-1.98819	-0.481488	0.151235
-30	24.25	78.67	NA	-2.53009	-1.85396	0.366873
-30	24.5	80.382	46	-1.48305	-0.142342	0.269282
-30	24.75	83.076	61	-2.16473	-0.431535	0.0374739
-30	25	91.815	78	-2.23557	-0.594894	-0.205305
-30	25.25	86.133	66	-2.89331	-1.96369	0.101593
-30	25.5	85.767	67	-2.59395	-0.290126	0.154861
-30	25.75	84.909	73	-3.00656	-0.743078	0.197873
-30	26	89.105	72	-3.18843	-1.34838	0.0278995
-30	26.25	75.46	49	-2.32982	-0.778161	0.711317
-30	26.5	92.818	92	-2.57564	-0.654079	-0.1111
-30	26.75	84.894	53	-2.67567	-1.66681	0.325563
-30	27	70.19	53	-0.852459	0.752506	1.00107
-30	27.25	70.789	35	-1.71148	-0.168976	0.783552
-30	27.5	84.373	30	-2.53312	-0.981881	0.296022
-30	27.75	66.686	7	-2.1744	-0.81557	1.05992
-30	28	73.816	10	-1.90373	-0.113434	0.677839
-30	28.25	76.515	6	-2.20092	-1.04634	0.738187
-30	28.5	66.389	21	-1.08982	-0.00884818	1.26652
-30	28.75	89.112	38	-1.70989	-1.00787	0.223665
-30	29	101.677	64	-1.46123	-0.274686	-0.316444
-30	29.25	112.265	74	-1.15863	0.0170761	-0.746344
-30	29.5	122.997	91	-0.680465	0.115674	-1.13276
-30	29.75	131.919	111	-1.45336	-1.1852	-1.42085
-30	30	144.885	128	0.460888	1.49598	-1.52953
-30	30.25	145.899	100	-0.334119	-0.4658	-0.971471
-30	30.5	143.55	112	0.187821	0.593899	-0.824216
-30	30.75	150.5	125	0.00233064	0.152298	-0.781893
-30.25	20	83.649	NA	-1.16451	0.83836	-0.605347
-30.25	20.25	85	46	-2.11351	-0.854499	-0.67438
-30.25	20.75	85.484	NA	-1.53383	-0.223831	-0.772374
-30.25	30	134.791	101	-0.443883	-0.462305	-0.805906
-30.25	17.25	85.65	50	-1.14018	0.0438935	-0.503921
-30.25	17.5	79.381	33	-0.765437	0.204482	0.454466
-30.25	17.75	83.946	38	-0.60169	0.53689	-0.059231
-30.25	18	81.032	45	-0.980566	0.236094	0.469099
-30.25	18.25	83.003	NA	-0.762519	0.584661	-0.12927
-30.25	18.5	79.409	20	-0.76781	0.911693	0.25175
-30.25	18.75	79.964	8	-1.06874	0.511999	0.00146335
-30.25	19	82.276	NA	-0.924686	0.935481	-0.415391
-30.25	19.25	83.45	31	-1.20313	0.73375	-0.617099
-30.25	19.5	74.475	43	-1.30665	0.658968	0.552956
-30.25	19.75	81.533	21	-1.02929	1.314	-0.309878
-30.25	20.5	83.125	51	-2.45338	-1.74272	-0.429682
-30.25	21	81.346	NA	-1.44168	-0.0861674	-0.16981
-30.25	21.25	80.143	NA	-0.941435	0.854837	0.0370649
-30.25	21.5	77.988	NA	-0.631935	1.39713	0.255002
-30.25	21.75	67.138	9	-0.325703	1.37672	1.64474
-30.25	22	79.008	NA	-0.778061	1.29852	0.189703
-30.25	22.25	82.728	NA	-1.91883	-0.281395	-0.212561
-30.25	22.5	82.62	NA	-2.33887	-0.685164	-0.160006
-30.25	22.75	79.5	25	-2.3073	-0.416581	0.120257
-30.25	23	81.352	NA	-2.07027	-0.20828	-0.0570986
-30.25	23.25	74.545	25	-1.90815	0.0258971	0.809032
-30.25	23.5	71.848	45	-2.09362	-0.357997	1.1572
-30.25	23.75	81.689	NA	-2.00268	0.0552767	-0.164047
-30.25	24	81.024	39	-2.7854	-0.967214	0.0289215
-30.25	24.25	75.542	30	-2.28066	-0.885358	0.725073
-30.25	24.5	75.125	NA	-2.29333	-1.0385	0.799745
-30.25	24.75	86.658	56	-2.21726	-0.360114	-0.23869
-30.25	25	90.775	66	-2.99171	-1.98625	-0.337586
-30.25	25.25	90.998	74	-2.09967	-1.30598	-0.172775
-30.25	25.5	92.916	84	-3.20591	-2.98702	-0.223249
-30.25	25.75	90.976	89	-2.60803	-1.40524	-0.14363
-30.25	26	97.197	87	-2.6544	-0.222542	-0.391122
-30.25	26.25	90.158	75	-3.02306	-2.57613	-0.0283194
-30.25	26.5	84.056	69	-3.26121	-2.34875	0.337857
-30.25	26.75	76.151	68	-2.33503	-1.37036	0.731885
-30.25	27	72.949	57	-1.52251	-0.12486	0.877682
-30.25	27.25	69.417	30	-2.09685	-0.800364	0.92579
-30.25	27.5	73.828	45	-0.894885	0.930133	0.728492
-30.25	27.75	73.027	NA	-2.3096	-0.717012	0.691348
-30.25	28	81.113	19	-2.12948	-0.47668	0.482382
-30.25	28.25	83.124	54	-2.07007	-0.905125	0.656414
-30.25	28.5	61.004	41	-0.888967	-0.157594	1.56699
-30.25	28.75	97.5	74	-0.956301	-0.270108	-0.141869
-30.25	29	86.796	64	-0.135348	0.725864	0.411991
-30.25	29.25	106.899	75	-0.703365	-0.751228	-0.48109
-30.25	29.5	111.197	72	-1.35864	-1.07372	-0.554507
-30.25	29.75	127.624	97	-0.380089	0.206367	-0.932627
-30.25	30.25	150.76	111	0.277087	0.137476	-1.06877
-30.25	30.5	154.641	136	0.174264	0.390119	-0.370611
-30.25	30.75	126.069	67	-0.432027	-0.217887	1.05241
-30.5	17.25	79.879	24	-0.784316	0.556785	0.289973
-30.5	17.5	81.658	32	-1.00152	-0.0387994	0.0359285
-30.5	17.75	87.066	54	-0.809607	0.447734	-0.531873
-30.5	18	77.742	23	-0.544804	0.727982	0.614718
-30.5	18.25	89.855	47	-0.861045	0.580866	-1.02643
-30.5	18.5	77.246	44	-0.653788	0.886449	0.633906
-30.5	18.75	82.739	40	-0.970111	0.550319	-0.188212
-30.5	19	82.353	NA	-0.615171	1.39581	-0.126789
-30.5	19.25	82.216	27	-0.954248	1.1614	-0.295098
-30.5	19.5	77.62	47	-1.15622	0.909441	0.278166
-30.5	19.75	80.112	38	-1.28659	0.854953	-0.0255281
-30.5	20	85.522	NA	-1.13977	1.11293	-0.800728
-30.5	20.25	83.865	25	-0.901395	1.40329	-0.547439
-30.5	20.5	83.511	18	-1.58275	0.0628269	-0.446833
-30.5	20.75	83.652	NA	-1.70729	-0.443153	-0.513713
-30.5	21	86.423	NA	-1.63809	-0.908969	-0.868938
-30.5	21.25	81.153	NA	-1.57031	-0.676763	-0.17324
-30.5	21.5	81.725	NA	-1.51368	-0.00165446	-0.137195
-30.5	21.75	76.867	21	-1.41574	-0.070407	0.46861
-30.5	22	80.895	34	-1.94596	-0.685106	-0.0236683
-30.5	22.25	84.436	NA	-2.19216	-1.04381	-0.429377
-30.5	22.5	84.487	NA	-2.14287	-0.201072	-0.442626
-30.5	22.75	80.586	29	-2.33905	-0.452978	0.00152563
-30.5	23	84.374	27	-2.27415	-0.0815106	-0.52804
-30.5	23.25	83.632	51	-2.57122	-0.566763	-0.341074
-30.5	23.5	72.998	40	-1.91675	0.332293	1.11357
-30.5	23.75	80.364	55	-2.34647	-0.522087	0.0825086
-30.5	24	83.647	69	-1.8861	0.0658498	-0.248936
-30.5	24.25	78.535	49	-2.64017	-1.49957	0.394517
-30.5	24.5	80.55	26	-1.75723	-0.672165	0.215158
-30.5	24.75	72.059	20	-2.30305	-0.95362	1.04137
-30.5	25	69.576	43	-1.84255	-0.719774	1.29661
-30.5	25.25	91.578	80	-1.57012	-0.433825	-0.453975
-30.5	25.5	97.525	93	-1.81749	-0.477706	-1.40582
-30.5	25.75	84.432	67	-2.02007	-0.388671	-0.168935
-30.5	26	83.234	69	-2.77288	-0.912529	0.0782356
-30.5	26.25	80.786	51	-2.56869	-2.14804	0.386181
-30.5	26.5	103.776	108	-1.92045	-0.880164	-0.922078
-30.5	26.75	98.971	100	-1.7408	-0.795009	-0.384819
-30.5	27	87.885	88	-1.22381	-0.0576943	0.0995813
-30.5	27.25	74.671	56	-1.29864	-0.108401	0.769285
-30.5	27.5	77.624	39	-1.96184	-1.28052	0.634747
-30.5	27.75	94.119	40	-2.50657	-1.41998	-0.180225
-30.5	28	93.957	62	-2.35101	-0.987445	-0.0526872
-30.5	28.25	92.295	59	-1.13047	0.035194	0.116779
-30.5	28.5	78.897	30	-1.33189	-0.773489	0.682093
-30.5	28.75	90.666	51	-0.0105298	0.718147	0.20188
-30.5	29	91.274	55	0.360632	1.19455	0.204464
-30.5	29.25	89.308	63	0.0270601	0.633446	0.302947
-30.5	29.5	127.532	84	0.700014	1.80793	-1.24246
-30.5	29.75	134.784	87	-0.161088	0.785912	-0.927115
-30.5	30	155.294	124	0.275555	0.656075	-1.20569
-30.5	30.25	154.321	127	0.903133	1.14003	-0.581438
-30.5	30.5	144.36	110	0.352747	0.156063	0.032927
-30.75	17.5	85.185	56	-1.08249	-0.92668	-0.573738
-30.75	17.75	82.937	41	-0.923347	-0.293906	-0.0118483
-30.75	18	80.458	49	-1.30714	-0.585479	0.264364
-30.75	18.25	79.49	45	-0.468529	0.962143	0.281243
-30.75	18.5	72.728	43	-0.751879	0.619043	1.19202
-30.75	18.75	76.774	37	-1.25228	0.0926218	0.686452
-30.75	19	73.241	25	-0.478487	1.15319	1.12277
-30.75	19.25	83.449	59	-1.07199	0.958199	-0.300446
-30.75	19.5	84.168	NA	-0.939057	1.33883	-0.521749
-30.75	19.75	83.62	26	-1.21232	1.02391	-0.46648
-30.75	20	88.062	14	-1.29187	0.891486	-1.06776
-30.75	20.25	81.604	10	-0.925584	1.30273	-0.215908
-30.75	20.5	84.576	NA	-1.37768	0.6511	-0.622754
-30.75	20.75	81.126	7	-1.39224	0.1326	-0.194389
-30.75	21	82.943	30	-1.25816	0.384069	-0.383236
-30.75	21.25	83.615	NA	-1.53548	-0.169295	-0.369606
-30.75	21.5	83.173	25	-1.7164	-0.389232	-0.318159
-30.75	21.75	85.587	NA	-1.6604	0.148261	-0.652754
-30.75	22	78.571	45	-2.21102	-0.69308	0.282644
-30.75	22.25	85.014	NA	-2.15722	-0.257459	-0.586804
-30.75	22.5	85.804	NA	-2.33882	-0.415744	-0.698351
-30.75	22.75	83.906	NA	-2.068	-0.164622	-0.380367
-30.75	23	81.928	24	-2.2403	-0.212859	-0.142005
-30.75	23.25	81.147	46	-2.36979	-0.68163	-0.0367008
-30.75	23.5	81.222	19	-2.39532	-0.820973	0.0693443
-30.75	23.75	82.865	49	-2.12847	-0.349185	-0.196197
-30.75	24	82.866	30	-2.44259	-1.04475	-0.191344
-30.75	24.25	80.221	31	-2.00896	-0.893343	0.145082
-30.75	24.5	66.426	33	-1.99196	-0.639049	1.92631
-30.75	24.75	75.782	13	-2.19749	-0.647698	0.756019
-30.75	25	83.676	40	-2.04183	-0.530218	-0.216167
-30.75	25.25	72.918	19	-2.45411	-1.63578	1.23388
-30.75	25.5	78.61	48	-2.72773	-2.20784	0.485891
-30.75	25.75	79.696	56	-2.89617	-1.8729	0.43116
-30.75	26	75.648	43	-2.43642	-0.582481	0.975752
-30.75	26.25	73.508	51	-2.59716	-1.81999	1.10001
-30.75	26.5	100.985	93	-1.40925	-0.0545528	-0.48573
-30.75	26.75	88.855	84	-1.66443	-1.00401	0.146471
-30.75	27	85.684	81	-1.33193	-0.362488	0.321747
-30.75	27.25	91.906	79	-1.23312	-0.0375536	0.105335
-30.75	27.5	84.524	67	-1.42528	-0.335714	0.41633
-30.75	27.75	94.746	78	-0.644299	1.53048	-0.136026
-30.75	28	98.752	75	-0.75226	0.752369	-0.151189
-30.75	28.25	103.612	70	-0.922096	0.0224689	-0.295882
-30.75	28.5	86.634	11	-0.636489	-0.070409	0.421829
-30.75	28.75	108.51	19	0.301823	1.23301	-0.544378
-30.75	29	98.158	4	-0.12329	0.511586	-0.050929
-30.75	29.25	109.516	11	0.703327	1.61316	-0.447659
-30.75	29.5	122.581	28	-0.427701	0.0647892	-1.10872
-30.75	29.75	133.783	52	-0.694747	-0.0373302	-0.94327
-30.75	30	147.19	89	-0.380884	-0.100969	-0.412862
-30.75	30.25	147.73	119	0.562634	0.888208	0.357213
-31	24.75	85.476	67	-2.55517	-1.4642	-0.408412
-31	25	84.802	69	-2.35644	-1.51651	-0.0480696
-31	25.25	74.76	48	-2.30024	-1.45046	0.905387
-31	28.75	84.164	18	0.669818	1.37168	0.653387
-31	17.5	75.975	22	-0.586711	0.110563	0.681749
-31	17.75	84.25	51	-1.08297	-0.251194	-0.239409
-31	18	76.894	24	-0.771895	-0.0408479	0.697369
-31	18.25	76.966	46	-1.10658	-0.310561	0.614311
-31	18.5	72.063	48	-0.917444	0.123072	1.15785
-31	18.75	83.171	45	-1.11004	-0.217849	-0.283105
-31	19	84.587	38	-0.562045	0.710673	-0.223342
-31	19.25	85.465	41	-1.15835	-0.126401	-0.503041
-31	19.5	84.985	19	-1.10462	0.665134	-0.41562
-31	19.75	84.044	NA	-0.970899	1.02181	-0.326244
-31	20	89.088	NA	-1.35588	0.800326	-1.1324
-31	20.25	86.041	27	-1.21371	1.28273	-0.821503
-31	20.5	87.898	NA	-1.35348	0.557193	-1.09673
-31	20.75	83.264	17	-1.57857	0.311037	-0.421023
-31	21	81.852	42	-1.19276	0.868737	-0.127699
-31	21.25	82.597	46	-1.79327	-0.238376	-0.276746
-31	21.5	82.151	12	-1.89881	-0.414821	-0.191076
-31	21.75	85.03	NA	-1.80132	-0.0835174	-0.627608
-31	22	83.076	34	-2.01009	-0.399829	-0.347055
-31	22.25	83.799	57	-2.34183	-0.683842	-0.380704
-31	22.5	87.041	48	-2.40541	-0.410763	-0.782622
-31	22.75	86.066	54	-2.34483	-0.266347	-0.657142
-31	23	83.569	45	-2.42799	-0.661259	-0.312673
-31	23.25	81.25	16	-2.43431	-1.00133	-0.0528168
-31	23.5	75.104	41	-1.74635	0.178981	0.753113
-31	23.75	81.547	22	-2.28846	-0.154539	-0.029539
-31	24	83.3	33	-2.25249	-0.685943	-0.239566
-31	24.25	75.857	38	-2.25207	-0.846952	0.688352
-31	24.5	76.404	25	-2.74337	-1.44824	0.635755
-31	25.5	70.986	28	-1.95163	-1.04238	1.1715
-31	25.75	79.413	60	-2.40939	-1.43981	0.546404
-31	26	71.163	27	-2.24922	-1.59741	1.43772
-31	26.25	70.214	31	-2.06147	-1.25089	1.1338
-31	26.5	70.986	35	-1.94589	-1.11141	1.04424
-31	26.75	77.876	61	-1.48397	-0.222698	0.708957
-31	27	81.756	66	-2.11489	-1.22604	0.536663
-31	27.25	77.574	46	-0.970585	0.172971	0.711647
-31	27.5	84.036	40	-1.69007	-1.23335	0.462557
-31	27.75	84.774	43	-2.93314	-2.38293	0.385498
-31	28	85.803	62	-1.35457	-0.598806	0.591882
-31	28.25	97.423	65	-0.729684	-0.127532	-0.0220267
-31	28.5	98.546	20	-0.334672	0.27158	-0.0468659
-31	29	103.93	9	0.000594508	0.459327	0.0597855
-31	29.25	126.138	NA	-0.137623	0.413911	-0.641849
-31	29.5	127.696	23	-0.220839	0.326952	-0.540218
-31	29.75	131.696	NA	0.195196	1.29615	-0.145657
-31	30	158.412	124	-0.081145	0.929093	1.30931
-31	30.25	137.919	75	-0.0122353	0.427194	1.74534
-31.25	24.75	84.216	59	-1.85466	-0.339125	-0.069107
-31.25	25.25	86.615	70	-1.17572	0.766415	-0.292087
-31.25	28	86.97	48	-0.697084	0.490275	0.527219
-31.25	17.75	73.904	26	-0.646833	0.418138	0.817591
-31.25	18	80.44	35	-1.03164	-0.477267	0.134973
-31.25	18.25	85.101	55	-0.683905	0.18839	-0.412066
-31.25	18.5	73.265	40	-1.07269	-0.42336	0.91568
-31.25	18.75	76.221	43	-0.242094	1.2136	0.616517
-31.25	19	85.65	76	-0.0406301	1.838	-0.0587775
-31.25	19.25	78.049	23	-1.02983	-0.115794	0.567228
-31.25	19.5	81.446	50	-0.909019	0.561581	0.101038
-31.25	19.75	85.585	61	-1.39895	0.181154	-0.296873
-31.25	20	83.188	22	-0.984382	1.03329	-0.337005
-31.25	20.25	83.564	38	-1.64314	0.443702	-0.39295
-31.25	20.5	84.493	NA	-1.59802	0.239359	-0.547219
-31.25	20.75	85.891	62	-2.07878	-0.870295	-0.681187
-31.25	21	81.189	36	-1.50408	0.308024	-0.120036
-31.25	21.25	87.087	34	-1.56346	0.0116902	-0.841968
-31.25	21.5	84.054	29	-1.78753	-0.287038	-0.401237
-31.25	21.75	85.476	35	-1.75646	0.348364	-0.638476
-31.25	22	84.409	NA	-1.98655	-0.106851	-0.504335
-31.25	22.25	87.197	54	-2.33041	-0.497805	-0.830779
-31.25	22.5	83.69	31	-2.50582	-0.644884	-0.394481
-31.25	22.75	82.756	43	-1.94972	0.038497	-0.20467
-31.25	23	90.879	71	-2.40819	-0.429429	-1.29386
-31.25	23.25	82.478	37	-2.58852	-1.02765	-0.22862
-31.25	23.5	83.134	NA	-2.39884	-0.690082	-0.303595
-31.25	23.75	82.086	54	-2.08118	-0.0327396	-0.110151
-31.25	24	81.268	44	-2.18837	-0.260763	0.0136199
-31.25	24.25	74.759	17	-2.2407	-0.532565	0.854629
-31.25	24.5	76.674	20	-2.25531	-1.07448	0.640068
-31.25	25	90.409	75	-1.48067	0.705071	-0.869103
-31.25	25.5	97.834	83	-1.50201	0.14723	-1.48913
-31.25	25.75	92.508	84	-1.18856	0.81672	-0.776856
-31.25	26	91.036	79	-1.32706	0.177757	-0.465736
-31.25	26.25	75.633	64	-1.07372	0.430592	0.780347
-31.25	26.5	72.753	33	-1.60122	-0.107254	1.00798
-31.25	26.75	81.801	53	-2.28978	-0.921702	0.584996
-31.25	27	71.997	38	-2.05577	-1.10517	1.06299
-31.25	27.25	89.512	71	-0.996635	0.102243	0.298024
-31.25	27.5	72.634	48	-1.19629	-0.44957	1.11276
-31.25	27.75	72.249	53	-0.607485	0.348584	1.20016
-31.25	28.25	94.62	54	-1.14703	-0.692263	0.0842182
-31.25	28.5	103.283	57	0.451456	1.4197	-0.188519
-31.25	28.75	100.34	19	-0.436283	0.261895	-0.185106
-31.25	29	129.169	33	-0.301831	0.209356	-0.73196
-31.25	29.25	135.535	90	0.55623	1.35948	-0.651188
-31.25	29.5	144.503	102	0.45835	1.24609	-0.615031
-31.25	29.75	149.78	104	0.236584	1.37952	1.44038
-31.25	30	132.063	40	-0.538589	-0.331486	2.38029
-31.5	18	85.551	51	-1.01056	-0.530811	-0.455406
-31.5	18.25	91.764	59	-0.946429	-0.292165	-1.07037
-31.5	18.5	89.16	67	-0.830017	-0.310368	-0.843681
-31.5	18.75	92.095	69	-0.569445	0.701375	-1.08086
-31.5	19	87.18	68	-0.451718	0.940717	-0.064308
-31.5	19.25	78.638	26	-0.419393	0.863945	0.458651
-31.5	19.5	80.904	29	-0.780663	0.515305	0.128429
-31.5	19.75	84.07	45	-0.673826	1.25622	-0.276764
-31.5	20	83.875	38	-1.57801	-0.280104	-0.377981
-31.5	20.25	82.846	45	-1.72324	-0.17696	-0.265852
-31.5	20.5	81.167	10	-1.34573	0.789226	-0.113083
-31.5	20.75	85.42	NA	-1.61767	0.505165	-0.638345
-31.5	21	85.635	31	-1.66616	0.106504	-0.738124
-31.5	21.25	89.757	51	-1.93673	-0.560479	-1.17612
-31.5	21.5	86.674	54	-1.82287	-0.117384	-0.776967
-31.5	21.75	90.193	63	-2.48172	-1.51334	-1.21452
-31.5	22	77.022	32	-2.06772	-0.734489	0.480389
-31.5	22.25	81.546	54	-2.15251	-0.37641	-0.0472774
-31.5	22.5	83.073	NA	-2.70112	-2.41643	-0.298687
-31.5	22.75	86.519	39	-2.22814	-0.943678	-0.699392
-31.5	23	81.997	46	-1.88925	-0.535833	-0.0894429
-31.5	23.25	75.91	22	-1.72913	-0.870016	0.704634
-31.5	23.5	84.236	49	-2.09617	-1.09737	-0.37993
-31.5	23.75	87.742	62	-1.31005	0.424743	-0.817065
-31.5	24	85.706	62	-2.29228	-1.84292	-0.455419
-31.5	24.25	81.886	57	-1.92113	-0.817762	0.0679873
-31.5	24.5	76.713	31	-2.19707	-1.28111	0.763781
-31.5	24.75	80.018	18	-2.13067	-1.51491	0.336039
-31.5	25	83.155	54	-1.9559	-0.74285	-0.0235192
-31.5	25.25	93.533	78	-1.77449	-0.420186	-1.28624
-31.5	25.5	85.835	69	-1.69299	-0.263212	-0.368212
-31.5	25.75	94.945	71	-1.93223	-0.408663	-1.42507
-31.5	26	77.314	28	-2.07492	-1.02209	0.701268
-31.5	26.25	66.769	38	-1.25706	-0.486187	1.2524
-31.5	26.5	78.505	43	-1.73356	-1.38275	0.677396
-31.5	26.75	68.932	17	-1.20617	-0.586361	1.10032
-31.5	27	57.484	12	-0.669467	-0.110728	1.66895
-31.5	27.25	59.458	NA	-0.471315	0.287566	1.58412
-31.5	27.5	54.623	10	-0.714581	-0.219041	1.93348
-31.5	27.75	65.305	NA	-0.484707	-0.0253217	1.51451
-31.5	28	67.874	19	-0.516385	-0.0622356	1.38679
-31.5	28.25	71.227	14	-0.331649	0.12599	1.17402
-31.5	28.5	83.978	56	-0.854443	-0.395174	0.507775
-31.5	28.75	106.106	74	-0.850006	-0.11564	-0.0534632
-31.5	29	122.728	NA	-0.282999	0.316486	-0.327875
-31.5	29.25	138.158	101	0.840897	1.62984	-0.389734
-31.5	29.5	141.688	105	0.235194	0.798436	0.0695967
-31.75	18	78.465	34	-1.00521	-0.731864	0.528564
-31.75	18.25	83.148	49	-0.855691	-0.762587	-0.0805339
-31.75	18.5	84.306	63	-1.05143	-0.509588	0.0330039
-31.75	18.75	91.795	76	-0.18458	1.39262	-0.775472
-31.75	19	85.214	62	-0.726437	0.312656	-0.150886
-31.75	19.25	86.712	57	-0.548851	0.730494	-0.554112
-31.75	19.5	76.231	NA	-1.12277	0.158985	0.704007
-31.75	19.75	82.263	6	-0.696962	0.861752	0.0880417
-31.75	20	80.576	38	-1.38967	0.0372595	0.152028
-31.75	20.25	83.931	44	-1.62633	-0.393257	-0.386923
-31.75	20.5	84.677	NA	-1.51286	0.431215	-0.485302
-31.75	20.75	85.232	NA	-1.42967	0.367147	-0.648903
-31.75	21	81.75	33	-1.72806	-0.154953	-0.180951
-31.75	21.25	85.806	45	-1.48778	0.444463	-0.660504
-31.75	21.5	80.941	55	-2.17879	-1.09805	-0.0583123
-31.75	21.75	81.619	66	-2.41379	-1.21561	-0.115513
-31.75	22	92.252	75	-2.07606	-0.30008	-1.43662
-31.75	22.25	86.023	66	-2.18434	-0.248299	-0.607095
-31.75	22.5	88.379	72	-1.45594	0.253725	-0.917112
-31.75	22.75	87.525	64	-0.624812	1.82616	-0.770826
-31.75	23	91.411	64	-1.12978	1.04765	-1.21767
-31.75	23.25	92.331	69	-1.29059	0.607455	-1.38665
-31.75	23.5	87.566	73	-0.695979	0.401031	-0.758832
-31.75	23.75	89.79	67	-1.82807	-1.50881	-1.06461
-31.75	24	88.733	78	-0.811855	-0.114252	-0.867231
-31.75	24.25	92.149	72	-1.04642	-1.19315	-1.19958
-31.75	24.5	97.084	70	-1.31317	-1.08862	-1.5199
-31.75	24.75	83.513	60	-1.74755	-1.24356	0.0531778
-31.75	25	99.505	79	-1.92318	-1.22573	-2.03968
-31.75	25.25	108.487	102	-1.05777	0.0206325	-3.12046
-31.75	25.5	107.779	94	-2.00132	-1.36624	-2.83987
-31.75	25.75	85.193	47	-2.41295	-1.61904	-0.187131
-31.75	26	81.801	27	-1.46435	-0.979242	0.355103
-31.75	26.25	80.747	NA	-1.79609	-1.17659	0.594793
-31.75	26.5	93.321	81	-0.576275	-0.228756	0.0326534
-31.75	26.75	91.122	79	-0.211658	0.307096	0.217813
-31.75	27	69.17	NA	-0.564576	-0.230763	1.05477
-31.75	27.25	60.146	25	-0.722237	-0.342911	1.52245
-31.75	27.5	60.003	NA	-0.832405	-0.710611	1.69276
-31.75	27.75	64.316	NA	-0.735353	-0.585995	1.37334
-31.75	28	66.15	NA	-0.795848	-0.474534	1.21789
-31.75	28.25	84.758	39	0.326287	1.07211	0.589862
-31.75	28.5	131.002	108	-0.174849	0.488576	-0.972569
-31.75	28.75	132.371	83	0.901094	1.88884	-0.597807
-31.75	29	131.046	80	0.0363809	0.648951	0.0485721
-31.75	29.25	136.267	69	0.160482	0.729772	0.138952
-32	22	85.701	59	-1.76827	-0.425668	-0.564184
-32	18.25	79.091	68	-0.85825	-0.118503	-0.0792541
-32	18.5	76.314	61	-0.440763	-0.100334	0.797598
-32	18.75	79.367	72	0.193322	0.620201	0.744705
-32	19	87.006	83	-0.0562402	0.245449	0.0240476
-32	19.25	88.172	64	-1.13426	-0.981963	-0.634733
-32	19.5	73.428	30	-1.29319	-0.888365	0.901343
-32	19.75	78.132	49	-1.18045	0.036392	0.391326
-32	20	90.429	77	-0.972812	0.861506	-0.848382
-32	20.25	82.857	51	-1.56032	-0.176554	-0.0495521
-32	20.5	80.092	NA	-1.73046	-0.22439	0.181844
-32	20.75	82.29	NA	-1.7989	-0.222413	-0.223929
-32	21	80.502	46	-1.80386	-0.34757	-0.0213852
-32	21.25	80.434	43	-1.70828	-0.349428	0.0792891
-32	21.5	79.421	12	-2.18887	-1.01987	0.270071
-32	21.75	85.506	60	-1.2642	0.825027	-0.520501
-32	22.25	87.808	74	-1.43007	-0.874862	-0.614362
-32	22.5	87.925	75	-1.47652	-1.14351	-0.69702
-32	22.75	89.132	80	-0.921502	0.447079	-0.94448
-32	23	91.336	75	-1.15889	0.632631	-1.24763
-32	23.25	94.032	90	-1.18808	0.531486	-1.64871
-32	23.5	102.779	101	-1.37766	-0.517376	-2.69025
-32	23.75	103.554	88	-0.275021	1.27201	-2.64388
-32	24	106.45	89	-0.456367	0.299187	-2.49892
-32	24.25	95.203	76	-0.520143	-0.222183	-1.31744
-32	24.5	109.839	104	0.324204	1.41731	-1.90591
-32	24.75	98.667	52	-0.469674	0.0442501	-0.470904
-32	25	91.496	NA	-1.95763	-1.66952	-0.675381
-32	25.25	133.6	127	-0.858887	-0.0507366	-4.26351
-32	25.5	101.739	92	-0.889784	-0.251031	-1.51495
-32	25.75	104.745	89	-1.38129	-0.394555	-1.93259
-32	26	109.123	88	-0.263767	0.686097	-1.60328
-32	26.25	104.896	84	0.078236	0.99941	-0.677524
-32	26.5	63.204	9	-1.17477	-1.19624	1.25133
-32	26.75	115.292	112	0.123684	0.583337	-0.981203
-32	27	104.608	99	-0.472297	0.00472798	-0.343727
-32	27.25	82.127	65	1.15281	1.76614	0.814313
-32	27.5	73.511	23	1.28528	1.69087	1.05921
-32	27.75	79.361	35	0.399136	0.895075	0.773486
-32	28	71.918	7	-0.255156	0.324201	1.07457
-32	28.25	97.589	25	0.213444	0.794196	0.105757
-32	28.5	131.915	58	0.101255	0.894328	-0.582342
-32	28.75	138.81	101	0.491358	1.44735	-0.365782
-32	29	131.185	76	-0.235691	-0.0313989	0.448325
-32.25	26.75	127.439	96	-0.37138	0.108933	-1.55866
-32.25	18.25	78.673	71	-0.610504	0.516433	0.238117
-32.25	18.5	70.647	57	-0.643404	-0.466888	1.19516
-32.25	18.75	75.991	70	-0.0945372	-0.206362	1.30644
-32.25	19	87.083	67	0.0126492	0.441598	0.602954
-32.25	19.25	88.164	82	0.110726	1.01537	-0.455157
-32.25	19.5	71.262	38	-1.11232	-0.507786	1.08011
-32.25	19.75	86.925	73	-1.68908	-0.494402	-0.926374
-32.25	20	83.044	61	-1.37504	-0.00613018	-0.174643
-32.25	20.25	81.121	48	-1.52327	-0.0779179	0.45929
-32.25	20.5	84.585	66	-1.80142	-0.611031	-0.198676
-32.25	20.75	77.809	41	-1.525	-0.0738205	0.275593
-32.25	21	76.705	30	-2.01913	-0.790281	0.541163
-32.25	21.25	78.925	10	-2.09934	-0.707798	0.344363
-32.25	21.5	85.272	30	-1.25131	0.651477	-0.433224
-32.25	21.75	86.979	64	-1.50767	-0.265343	-0.786807
-32.25	22	86.11	72	-1.02942	0.192139	-0.715046
-32.25	22.25	98.366	98	-1.02638	-0.179416	-2.2135
-32.25	22.5	104.005	104	-0.983725	-0.266398	-2.89801
-32.25	22.75	84.055	67	-1.24147	-0.441523	-0.368867
-32.25	23	90.944	78	-0.882871	1.00532	-1.23821
-32.25	23.25	94.407	79	-1.15109	0.41133	-1.60408
-32.25	23.5	88.443	56	-1.05482	-0.0655501	-0.92497
-32.25	23.75	86.051	65	-0.370643	0.605242	-0.295292
-32.25	24	104.518	92	-0.552709	-0.0694962	-2.54122
-32.25	24.25	104.008	89	0.576161	1.42681	-2.30921
-32.25	24.5	88.399	81	0.361315	1.11347	-0.360364
-32.25	24.75	95.389	66	0.473284	1.17333	-0.156024
-32.25	25	105.722	40	-0.288981	0.486188	-0.617904
-32.25	25.25	109.056	98	-0.464672	0.154688	-0.85016
-32.25	25.5	97.604	64	-1.42379	-1.1803	-0.634494
-32.25	25.75	98.433	54	-0.901418	-0.371757	-0.769341
-32.25	26	98.778	67	-0.627563	-0.0404448	-0.241794
-32.25	26.25	102.051	61	-0.581027	0.0241643	-0.320104
-32.25	26.5	115.361	65	-0.0696873	0.104334	-0.880769
-32.25	27	129.898	92	-0.00168888	0.524683	-1.64649
-32.25	27.25	130.431	101	0.191528	0.907678	-1.08986
-32.25	27.5	113.11	86	0.194293	0.468675	-0.343067
-32.25	27.75	97.362	54	0.370667	0.67301	0.38421
-32.25	28	109.37	83	-0.151752	0.0914569	0.0315992
-32.25	28.25	126.51	NA	-0.121935	0.107322	-0.368057
-32.25	28.5	137.14	99	1.0021	1.60831	-0.216304
-32.25	28.75	144.377	90	-0.190228	0.145657	-0.510203
-32.5	17.75	71.042	50	-1.10051	-0.689143	0.356642
-32.5	18	68.226	51	-0.440174	0.495886	0.927447
-32.5	18.25	81.312	75	-0.434706	0.464347	0.175769
-32.5	18.5	76.318	69	-1.0343	-0.758395	1.06664
-32.5	18.75	75.013	66	-0.2958	-0.0745863	1.17673
-32.5	19	84.25	70	-0.0662379	0.535711	0.970798
-32.5	19.25	86.435	81	-0.211366	0.534625	0.132204
-32.5	19.5	87.214	65	-1.31592	-0.666812	-0.805227
-32.5	19.75	72.149	33	-1.58028	-0.594262	0.940864
-32.5	20	88.316	45	-1.13874	0.983416	-0.788349
-32.5	20.25	89.345	56	-1.07022	1.07844	-0.722258
-32.5	20.5	85.445	56	-1.21379	0.482862	-0.0852412
-32.5	20.75	78.176	32	-1.6632	-0.138349	0.369795
-32.5	21	84.339	52	-1.48359	0.554775	-0.210629
-32.5	21.25	88.823	52	-1.59833	0.591666	-1.07117
-32.5	21.5	84.859	54	-1.98494	-1.3046	-0.63532
-32.5	21.75	86.713	49	-1.29148	-0.380636	-0.858975
-32.5	22	83.816	56	-0.430637	0.885808	-0.502312
-32.5	22.25	91.478	73	-0.547958	0.377994	-1.4615
-32.5	22.5	83.792	77	-0.799349	-0.309992	-0.454887
-32.5	22.75	81.389	75	-0.613117	0.434117	-0.0937548
-32.5	23	82.99	52	-0.724123	0.404616	-0.294524
-32.5	23.25	76.775	NA	-1.23367	-0.490057	0.454757
-32.5	23.5	72.71	47	-1.64549	-1.20717	1.00961
-32.5	23.75	72.225	21	-0.835566	-0.12252	1.14094
-32.5	24	76.323	47	-0.333953	0.0737304	0.55637
-32.5	24.25	74.991	54	-0.0426276	0.534225	0.735893
-32.5	24.5	74.355	56	-0.41072	0.0393143	0.926715
-32.5	24.75	93.31	73	0.115848	0.556325	-1.37728
-32.5	25	89.121	69	-0.126782	0.0850931	-0.727608
-32.5	25.25	97.203	58	-0.107445	0.156381	-0.176419
-32.5	25.5	105.045	74	0.548254	1.0764	-0.34148
-32.5	25.75	96.811	64	-0.0163082	0.432508	-0.0919047
-32.5	26	102.359	80	1.24564	1.63592	-0.0415538
-32.5	26.25	104.382	91	1.00218	1.64496	-0.0671484
-32.5	26.5	93.733	75	0.846167	1.18138	0.640222
-32.5	26.75	135.491	120	0.328102	1.21102	-1.46868
-32.5	27	138.491	104	0.187151	1.15233	-1.5842
-32.5	27.25	140.549	119	0.418901	1.11023	-1.53564
-32.5	27.5	118.268	96	0.620328	1.19678	-0.419834
-32.5	27.75	128.557	110	0.569632	0.951088	-0.659357
-32.5	28	130.985	99	0.404075	0.885421	-0.52922
-32.5	28.25	138.458	119	0.584688	0.995166	-0.347239
-32.5	28.5	143.963	99	-0.19635	-0.277566	-0.0433094
-32.75	17.75	75.446	67	-1.00572	-1.01369	0.501834
-32.75	18	81.696	79	-1.26824	-1.39683	0.0222239
-32.75	18.25	71.097	61	-0.725611	-0.522259	0.670244
-32.75	18.5	77.516	70	-0.937776	-0.627972	1.07826
-32.75	18.75	71.416	61	-1.37859	-1.39046	1.296
-32.75	19	95.086	80	-0.351818	-0.114327	0.300346
-32.75	19.25	87.434	68	-1.20648	-0.762895	0.415743
-32.75	19.5	95.546	87	-1.13915	-0.261218	-1.02683
-32.75	19.75	82.533	44	-1.25153	0.133004	-0.251267
-32.75	20	93.673	40	-1.3392	0.805182	-1.3835
-32.75	20.25	85.57	31	-1.20198	0.624025	-0.275252
-32.75	20.5	87.49	46	-1.00787	0.913386	-0.426076
-32.75	20.75	85.194	22	-1.18394	0.781255	-0.455581
-32.75	21	86.592	NA	-1.78518	-0.114668	-0.715955
-32.75	21.25	88.246	50	-1.18217	0.85042	-1.02938
-32.75	21.5	83.572	27	-1.57708	-1.39587	-0.486114
-32.75	21.75	92.062	72	-0.677652	0.531248	-1.5484
-32.75	22	82.86	47	-1.03793	-0.123312	-0.366947
-32.75	22.25	78.861	38	-1.37522	-0.635261	0.248786
-32.75	22.5	71.189	51	-0.904166	-0.0470709	1.13015
-32.75	22.75	81.046	56	-1.07589	-0.0780121	-0.147665
-32.75	23	74.447	54	-0.88117	-0.0344474	0.790881
-32.75	23.25	76.12	37	-1.15855	-0.303461	0.577617
-32.75	23.5	79.217	28	-0.546578	0.164275	0.202801
-32.75	23.75	74.241	45	-0.509236	0.084749	0.787623
-32.75	24	78.351	54	-0.208049	0.864472	0.324955
-32.75	24.25	82.064	61	-0.163722	1.2084	-0.0588084
-32.75	24.5	76.709	62	-0.232141	0.80449	0.557408
-32.75	24.75	93.979	80	-0.403721	-0.0898252	-0.57931
-32.75	25	98.684	88	0.346708	0.67179	-0.964819
-32.75	25.25	89.79	25	0.284724	0.618077	0.125738
-32.75	25.5	107.529	78	0.450909	1.08496	-0.851936
-32.75	25.75	118.95	94	-0.179527	0.111986	-1.52412
-32.75	26	100.59	66	0.146301	0.159385	-0.460358
-32.75	26.25	103.662	50	0.387899	0.427788	-0.419691
-32.75	26.5	83.681	48	0.13175	0.232621	0.863788
-32.75	26.75	100.773	81	0.66774	1.09038	0.129891
-32.75	27	94.876	57	0.095821	0.238111	0.493742
-32.75	27.25	127.438	119	0.513615	0.626488	-0.841411
-32.75	27.5	116.544	107	0.529423	0.570691	-0.343572
-32.75	27.75	129.843	126	0.356227	0.327109	-1.06719
-32.75	28	135.651	124	0.163555	0.153957	-1.49622
-32.75	28.25	126.913	64	-0.511913	-0.499341	-1.47755
-33	19	104.438	80	-0.348668	-0.805903	-0.29445
-33	19.5	94.759	84	-0.875541	-0.0684558	-0.520922
-33	25.75	112.184	76	0.0501142	-0.100229	-2.65185
-33	27.5	113.432	101	0.983437	0.919432	-0.848509
-33	17.75	74.591	58	-0.296307	0.64771	-0.489884
-33	18	86.673	86	-0.692759	0.395176	-0.288474
-33	18.25	70.398	63	-1.66531	-1.97348	1.02417
-33	18.5	71.07	67	-1.84068	-2.7467	0.894703
-33	18.75	80.814	65	-1.99212	-2.9584	0.284123
-33	19.25	89.332	70	-0.887853	-1.09161	0.390627
-33	19.75	88.953	72	-0.910079	-0.245051	-0.783031
-33	20	90.086	40	-0.835401	0.855332	-0.697598
-33	20.25	88.843	50	-0.976821	0.909918	-0.655057
-33	20.5	85.158	63	-1.39783	-1.37136	-0.379018
-33	20.75	85.738	68	-1.10965	-0.897593	-0.577709
-33	21	73.681	59	-0.770512	-0.265754	1.02641
-33	21.25	83.428	58	-1.06008	-0.686273	-0.382319
-33	21.5	90.541	62	-1.12389	-0.667704	-1.32354
-33	21.75	92.932	74	-0.555923	0.123328	-1.63312
-33	22	100.693	92	-0.497016	0.220446	-2.38379
-33	22.25	80.819	57	0.292652	1.36758	-0.0066789
-33	22.5	81.504	70	-0.466348	0.273179	-0.137059
-33	22.75	80.959	63	-0.446836	0.362192	-0.138697
-33	23	72.139	38	-0.55334	0.450106	1.10779
-33	23.25	85.675	70	-0.0773824	1.41633	-0.434816
-33	23.5	97.268	88	-0.175249	1.07363	-1.24259
-33	23.75	94.952	85	0.3196	1.33596	-0.916355
-33	24	92.049	71	0.141987	1.17558	-0.693926
-33	24.25	90.945	82	-0.412519	0.713716	-0.950507
-33	24.5	79.205	62	-0.647282	0.307596	0.12128
-33	24.75	73.257	55	-0.183878	0.280184	0.510169
-33	25	68.172	49	-0.157281	-0.124265	0.975664
-33	25.25	76.344	36	0.600837	0.864964	0.855548
-33	25.5	116.457	94	0.568355	0.609794	-3.46736
-33	26	112.054	89	0.0227048	-0.0744341	-1.78387
-33	26.25	107.462	94	0.242303	0.340933	-1.12718
-33	26.5	117.215	106	0.76413	0.89608	-1.05306
-33	26.75	109.701	92	0.92799	0.974291	-0.518838
-33	27	90.124	67	0.669898	0.447731	0.66807
-33	27.25	81.08	65	0.352799	0.283169	1.38807
-33	27.75	123.352	117	0.760498	0.434297	-1.12511
-33.25	27.25	98.84	91	1.30594	1.40632	0.169535
-33.25	18	65.8	60	-1.70041	-1.79311	1.29609
-33.25	18.25	87.647	79	-0.654093	-0.0798085	0.0587032
-33.25	18.5	75.608	62	-1.43769	-1.55613	0.844917
-33.25	18.75	95.02	76	-0.576574	-0.70423	-0.324666
-33.25	19	109.168	80	0.0100564	0.0476375	-0.77688
-33.25	19.25	98.137	67	-0.673494	-0.526418	0.0581094
-33.25	19.5	92.798	71	0.20561	1.10627	0.268619
-33.25	19.75	87.537	65	-1.15031	-0.80798	-0.0187443
-33.25	20	88.091	63	-1.27682	-0.78218	-0.538893
-33.25	20.25	96.432	67	-0.846049	-0.437334	-0.963688
-33.25	20.5	99.436	84	-0.729778	-0.448554	-1.18672
-33.25	20.75	89.608	55	0.0874825	0.55251	-0.703367
-33.25	21	91.724	70	0.203078	0.931678	-0.390695
-33.25	21.25	95.797	76	0.126007	0.820952	-0.347997
-33.25	21.5	89.487	79	0.511543	1.46898	0.0330743
-33.25	21.75	94.42	84	-0.469951	-0.140824	-0.126465
-33.25	22	97.722	92	0.335393	1.34657	-0.170308
-33.25	22.25	105.231	102	-0.291778	0.394087	-0.802125
-33.25	22.5	95.847	87	0.479675	2.09592	-0.778912
-33.25	22.75	86.126	73	-0.173832	1.05259	-0.244235
-33.25	23	81.318	69	-0.107478	0.874477	0.208858
-33.25	23.25	90.731	82	0.111537	1.17596	-0.324881
-33.25	23.5	82.26	64	-0.033657	0.272579	0.397848
-33.25	23.75	85.154	65	-0.0585635	0.237487	-0.240543
-33.25	24	91.602	72	-0.180484	0.429248	-1.12349
-33.25	24.25	104.626	101	-0.778981	0.147364	-2.38917
-33.25	24.5	100.958	83	-0.534192	0.295822	-1.74325
-33.25	24.75	89.353	73	-0.432425	0.347293	-0.222247
-33.25	25	84.477	67	1.01574	1.36789	0.848105
-33.25	25.25	105.267	95	1.10888	1.56321	-0.0831868
-33.25	25.5	121.981	118	1.231	1.60131	-1.24982
-33.25	25.75	117.43	115	0.98447	1.13225	-1.11282
-33.25	26	100.558	90	0.771543	0.881628	-0.245552
-33.25	26.25	124.037	116	0.657734	0.430289	-1.07112
-33.25	26.5	132.303	129	0.292976	-0.407361	-1.48704
-33.25	26.75	88.197	76	0.750424	0.504708	1.02994
-33.25	27	103.506	96	0.947376	0.67994	-0.15678
-33.25	27.5	100.861	21	0.60171	0.265038	0.0981456
-33.5	18.25	88.268	69	-0.169425	-0.342883	-0.179095
-33.5	18.5	93.256	71	-0.798716	-1.81813	-0.439598
-33.5	18.75	101.217	80	-0.766314	-0.892047	-0.515768
-33.5	19	109.922	75	-0.483433	-0.434764	-0.513345
-33.5	19.25	104.025	82	0.201096	0.370861	-0.422783
-33.5	19.5	96.195	84	0.441633	0.815791	-0.226121
-33.5	19.75	102.471	87	-0.523038	-0.359165	-0.722919
-33.5	20	91.247	72	-0.360059	-0.143787	-0.153999
-33.5	20.25	82.444	69	0.189537	0.922787	0.139521
-33.5	20.5	85.762	78	0.177906	0.019518	-0.358438
-33.5	20.75	73.506	64	0.750537	0.79782	1.10202
-33.5	21	77.905	64	0.364226	0.275276	0.65132
-33.5	21.25	73.318	46	-0.451831	-0.621342	1.51764
-33.5	21.5	87.432	78	0.521757	1.16479	0.289521
-33.5	21.75	98.243	97	0.0947634	-0.780922	-1.01265
-33.5	22	89.831	93	0.342563	-0.0625161	-0.311901
-33.5	22.25	87.095	87	0.367632	0.257749	-0.181436
-33.5	22.5	88.769	78	0.525043	0.520866	0.165749
-33.5	22.75	97.7	89	0.437802	0.390651	-0.471409
-33.5	23	84.765	79	0.671547	0.728007	0.786799
-33.5	23.25	92.003	81	0.708143	0.888563	0.317773
-33.5	23.5	94.903	71	0.59164	0.950146	0.253339
-33.5	23.75	92.269	72	1.24468	1.71645	0.500794
-33.5	24	101.127	88	1.29477	2.14898	-0.273661
-33.5	24.25	109.935	101	0.120573	0.645199	-1.21435
-33.5	24.5	99.671	95	0.303992	0.901089	-0.024076
-33.5	24.75	116.005	103	0.372276	1.57186	-1.10073
-33.5	25	109.454	86	0.900635	1.59454	-0.690293
-33.5	25.25	109.6	106	0.62204	1.22218	-0.402874
-33.5	25.5	105.172	107	0.687188	1.1524	0.0292991
-33.5	25.75	117.043	116	0.520569	0.616611	-0.955797
-33.5	26	109.244	107	0.946313	1.17863	-0.468329
-33.5	26.25	111.284	109	0.853628	0.672368	0.000143546
-33.5	26.5	123.046	122	0.993334	0.665993	-1.17497
-33.5	26.75	103.734	97	0.884709	0.647938	-0.0160007
-33.5	27	93.055	83	1.00361	0.866176	0.619474
-33.75	18.25	103.455	83	-0.208293	-0.592385	-0.716611
-33.75	18.5	99.185	82	-0.36804	-0.662065	-0.67138
-33.75	18.75	112.252	85	-0.421034	-0.273209	-0.820984
-33.75	19	124.939	68	-0.673817	-0.627492	-1.60918
-33.75	19.25	108.922	79	-0.142916	-0.784693	-0.833257
-33.75	19.5	104.249	91	0.0801837	-0.74003	-1.27258
-33.75	19.75	104.878	105	0.092182	-0.718312	-1.34712
-33.75	20	92.527	88	0.4067	0.00336668	-0.0124457
-33.75	20.25	90.462	75	0.505611	1.05636	0.401826
-33.75	20.5	95.448	93	0.705577	0.62601	0.0268127
-33.75	20.75	94.651	91	1.59967	1.96999	-0.313504
-33.75	21	94.542	90	0.524793	0.425282	-0.761161
-33.75	21.25	68.074	52	0.447718	0.624686	1.96002
-33.75	21.5	75.722	59	0.501629	0.702581	1.15988
-33.75	21.75	79.602	72	-0.14217	-1.02036	1.27093
-33.75	22	105.957	106	1.50586	1.42451	-0.67173
-33.75	22.25	106.007	109	1.35536	1.16169	-0.693922
-33.75	22.5	110.256	111	1.33992	0.866317	-0.367269
-33.75	22.75	103.29	91	1.13802	0.47435	0.479145
-33.75	23	112.51	86	1.09529	0.684218	-0.0720617
-33.75	23.25	111.218	85	1.13885	0.907187	-0.06957
-33.75	23.5	115.083	85	0.833943	0.872747	-0.363367
-33.75	23.75	112.631	88	0.326037	0.139224	-0.441288
-33.75	24	114.989	84	0.557597	0.783448	-0.807526
-33.75	24.25	100.371	72	-0.174661	-0.405634	0.066547
-33.75	24.5	114.863	101	0.469291	0.467633	-1.15897
-33.75	24.75	113.638	112	0.489634	0.80211	-0.956198
-33.75	25	110.74	112	0.559144	1.09733	-0.684405
-33.75	25.25	117.325	116	0.760688	1.35642	-1.09804
-33.75	25.5	102.57	102	-0.143988	0.180168	-1.34479
-33.75	25.75	37.782	0	-1.35751	-1.33911	0
-33.75	26.25	92.753	65	-0.146258	-0.780165	0.706308
-33.75	26.5	85.755	47	0.194997	-0.188936	0
-34	20.75	87.056	79	0.348587	-0.214361	0.343808
-34	22	87.473	88	0.329469	-1.29083	0.346448
-34	22.75	96.584	87	1.28192	0.525077	0.203747
-34	18.25	112.704	77	-0.636475	-1.353	-1.41831
-34	18.5	100.931	69	-0.520478	-0.793178	-1.34654
-34	18.75	118.793	84	-0.400018	-0.429166	-1.37248
-34	19	117.253	76	-0.608407	-0.956073	-1.0894
-34	19.25	103.296	81	-0.913364	-1.42347	-0.517306
-34	19.5	102.818	88	0.323751	-0.491538	-0.443674
-34	19.75	105.069	101	1.14377	0.486024	-0.516709
-34	20	98.598	95	0.231673	-0.921224	-0.518901
-34	20.25	99.484	94	-0.162251	-0.677527	-0.739854
-34	20.5	92.549	83	0.497593	-0.203974	-0.121711
-34	21	76.935	65	-0.433011	-1.04978	1.1553
-34	21.25	79.334	69	0.039819	-0.0997494	0.998185
-34	21.5	75.842	68	0.517923	0.211101	1.09386
-34	21.75	85.837	85	0.484245	-0.26081	0.571545
-34	22.25	86.502	80	1.28423	0.629487	0.536806
-34	22.5	92.07	75	1.49331	0.628475	0.138584
-34	23	100.667	82	1.35879	1.10473	0.653134
-34	23.25	109.703	91	0.819631	0.380478	-0.603689
-34	23.75	113.549	83	0.807704	0.999235	-0.587467
-34	24	102.763	62	0.242724	0.261351	-0.104892
-34	24.25	103.842	77	0.467108	0.246	-0.334204
[truncated: 26 more rows]
